# Supplementary material for: Interpreting life-history traits, seasonal cycles, and coastal climate from an intertidal mussel species: Insights from 9000 years of synthesized stable isotope data
Source: PLoS One. 2024 May 22;19(5):e0302945. doi: 10.1371/journal.pone.0302945 (PMC11111024; doi:10.1371/journal.pone.0302945)
Supplement: S1 File — (XLSX) [file pone.0302945.s005.xlsx]

## Sheet: Explanation
Column Header	Description
new_shell_id	Unique shell ID assigned for purposes of this synthesis
n_subsamples	Number of subsamples from that individual shell
primary_citation	Citation for original paper
primary_ID	Shell ID mentioned in the original paper (not always unique)
subsample	Subsample distance (mm) OR label, reported according to subsampling distance from growing margin
shell_length_mm	Length of shell, when reported
d13c	Carbon isotope shell value (‰)
d18o	Oxygen isotope shell value (‰)
age_ybp	Age in calibrated years before present (BP)
specimen_type	Type of specimen (either midden or modern)
island_or_city	Name of island or city where shell was collected
location	Location (either Channel Islands or mainland California)
lat	Latitude
long	Longitude

## Sheet: Data
Shell ID	N sub samples	Primary citation	Primary ID	Subsample	Shell length (mm)	δ13C	δ18O	Age (Year BP)	Type	Locality	Setting	Lat	Long
1	31	Ferguson et al., 2013	NB Mussel 1	CDMa-1		-0.75	-0.58	10	Modern	Newport Beach	Mainland	33.6	-117.87
1	31	Ferguson et al., 2013	NB Mussel 1	CDMa-10		-0.62	-0.38	10	Modern	Newport Beach	Mainland	33.6	-117.87
1	31	Ferguson et al., 2013	NB Mussel 1	CDMa-13		-0.23	-0.23	10	Modern	Newport Beach	Mainland	33.6	-117.87
1	31	Ferguson et al., 2013	NB Mussel 1	CDMa-16		-0.46	-0.21	10	Modern	Newport Beach	Mainland	33.6	-117.87
1	31	Ferguson et al., 2013	NB Mussel 1	CDMa-19		-0.13	-0.31	10	Modern	Newport Beach	Mainland	33.6	-117.87
1	31	Ferguson et al., 2013	NB Mussel 1	CDMa-28		0.21	-0.39	11	Modern	Newport Beach	Mainland	33.6	-117.87
1	31	Ferguson et al., 2013	NB Mussel 1	CDMa-31		0.24	-0.67	11	Modern	Newport Beach	Mainland	33.6	-117.87
1	31	Ferguson et al., 2013	NB Mussel 1	CDMa-34		0.05	-1.26	11	Modern	Newport Beach	Mainland	33.6	-117.87
1	31	Ferguson et al., 2013	NB Mussel 1	CDMa-37		0.27	-1.23	11	Modern	Newport Beach	Mainland	33.6	-117.87
1	31	Ferguson et al., 2013	NB Mussel 1	CDMa-4		-0.81	-0.09	10	Modern	Newport Beach	Mainland	33.6	-117.87
1	31	Ferguson et al., 2013	NB Mussel 1	CDMa-40		0.13	-1.6	11	Modern	Newport Beach	Mainland	33.6	-117.87
1	31	Ferguson et al., 2013	NB Mussel 1	CDMa-43		0.64	-1.23	11	Modern	Newport Beach	Mainland	33.6	-117.87
1	31	Ferguson et al., 2013	NB Mussel 1	CDMa-46		0.87	-1.09	11	Modern	Newport Beach	Mainland	33.6	-117.87
1	31	Ferguson et al., 2013	NB Mussel 1	CDMa-49		0.56	-0.88	11	Modern	Newport Beach	Mainland	33.6	-117.87
1	31	Ferguson et al., 2013	NB Mussel 1	CDMa-52		0.02	-0.56	11	Modern	Newport Beach	Mainland	33.6	-117.87
1	31	Ferguson et al., 2013	NB Mussel 1	CDMa-55		0.05	-0.58	11	Modern	Newport Beach	Mainland	33.6	-117.87
1	31	Ferguson et al., 2013	NB Mussel 1	CDMa-58		0.13	-0.27	11	Modern	Newport Beach	Mainland	33.6	-117.87
1	31	Ferguson et al., 2013	NB Mussel 1	CDMa-61		0.45	-0.5	11	Modern	Newport Beach	Mainland	33.6	-117.87
1	31	Ferguson et al., 2013	NB Mussel 1	CDMa-64		0.41	-0.37	11	Modern	Newport Beach	Mainland	33.6	-117.87
1	31	Ferguson et al., 2013	NB Mussel 1	CDMa-67		0.65	-0.15	11	Modern	Newport Beach	Mainland	33.6	-117.87
1	31	Ferguson et al., 2013	NB Mussel 1	CDMa-7		-0.64	-0.1	10	Modern	Newport Beach	Mainland	33.6	-117.87
1	31	Ferguson et al., 2013	NB Mussel 1	CDMa-70		0.37	-0.03	11	Modern	Newport Beach	Mainland	33.6	-117.87
1	31	Ferguson et al., 2013	NB Mussel 1	CDMa-73		0.23	-0.21	11	Modern	Newport Beach	Mainland	33.6	-117.87
1	31	Ferguson et al., 2013	NB Mussel 1	CDMa-76		0.22	-0.29	12	Modern	Newport Beach	Mainland	33.6	-117.87
1	31	Ferguson et al., 2013	NB Mussel 1	CDMa-79		0.13	-0.07	12	Modern	Newport Beach	Mainland	33.6	-117.87
1	31	Ferguson et al., 2013	NB Mussel 1	CDMa-82		-0.17	-0.5	12	Modern	Newport Beach	Mainland	33.6	-117.87
1	31	Ferguson et al., 2013	NB Mussel 1	CDMa-85		0	-0.77	12	Modern	Newport Beach	Mainland	33.6	-117.87
1	31	Ferguson et al., 2013	NB Mussel 1	CDMa-88		0.05	-1.11	12	Modern	Newport Beach	Mainland	33.6	-117.87
1	31	Ferguson et al., 2013	NB Mussel 1	CDMa-91		0.09	-1.31	12	Modern	Newport Beach	Mainland	33.6	-117.87
1	31	Ferguson et al., 2013	NB Mussel 1	CDMa-94		0.1	-1.53	12	Modern	Newport Beach	Mainland	33.6	-117.87
1	31	Ferguson et al., 2013	NB Mussel 1	CDMa-97		0.39	-1.32	12	Modern	Newport Beach	Mainland	33.6	-117.87
2	54	Ferguson et al., 2013	NB Mussel 2	CDMb-1		-0.4	-0.32	10	Modern	Newport Beach	Mainland	33.6	-117.87
2	54	Ferguson et al., 2013	NB Mussel 2	CDMb-2		-0.47	0.18	10	Modern	Newport Beach	Mainland	33.6	-117.87
2	54	Ferguson et al., 2013	NB Mussel 2	CDMb-10		-0.28	-0.58	11	Modern	Newport Beach	Mainland	33.6	-117.87
2	54	Ferguson et al., 2013	NB Mussel 2	CDMb-11		-0.1	-0.24	11	Modern	Newport Beach	Mainland	33.6	-117.87
2	54	Ferguson et al., 2013	NB Mussel 2	CDMb-13		-0.18	-0.19	11	Modern	Newport Beach	Mainland	33.6	-117.87
2	54	Ferguson et al., 2013	NB Mussel 2	CDMb-14		-0.09	-0.07	11	Modern	Newport Beach	Mainland	33.6	-117.87
2	54	Ferguson et al., 2013	NB Mussel 2	CDMb-17		0.02	0.11	11	Modern	Newport Beach	Mainland	33.6	-117.87
2	54	Ferguson et al., 2013	NB Mussel 2	CDMb-19		-0.06	-0.24	11	Modern	Newport Beach	Mainland	33.6	-117.87
2	54	Ferguson et al., 2013	NB Mussel 2	CDMb-4		-0.18	-0.04	11	Modern	Newport Beach	Mainland	33.6	-117.87
2	54	Ferguson et al., 2013	NB Mussel 2	CDMb-7		0.46	-1.35	11	Modern	Newport Beach	Mainland	33.6	-117.87
2	54	Ferguson et al., 2013	NB Mussel 2	CDMb-8		0.55	-1.01	11	Modern	Newport Beach	Mainland	33.6	-117.87
2	54	Ferguson et al., 2013	NB Mussel 2	CDMb-20		-0.08	-0.32	12	Modern	Newport Beach	Mainland	33.6	-117.87
2	54	Ferguson et al., 2013	NB Mussel 2	CDMb-22		0.16	-0.63	12	Modern	Newport Beach	Mainland	33.6	-117.87
2	54	Ferguson et al., 2013	NB Mussel 2	CDMb-25		0.4	-0.8	12	Modern	Newport Beach	Mainland	33.6	-117.87
2	54	Ferguson et al., 2013	NB Mussel 2	CDMb-26		0.46	-0.96	12	Modern	Newport Beach	Mainland	33.6	-117.87
2	54	Ferguson et al., 2013	NB Mussel 2	CDMb-28		0.19	-1.32	12	Modern	Newport Beach	Mainland	33.6	-117.87
2	54	Ferguson et al., 2013	NB Mussel 2	CDMb-29		0.17	-1.25	12	Modern	Newport Beach	Mainland	33.6	-117.87
2	54	Ferguson et al., 2013	NB Mussel 2	CDMb-31		-0.03	-0.97	12	Modern	Newport Beach	Mainland	33.6	-117.87
2	54	Ferguson et al., 2013	NB Mussel 2	CDMb-32		0.15	-0.51	12	Modern	Newport Beach	Mainland	33.6	-117.87
2	54	Ferguson et al., 2013	NB Mussel 2	CDMb-34		0	-0.73	12	Modern	Newport Beach	Mainland	33.6	-117.87
2	54	Ferguson et al., 2013	NB Mussel 2	CDMb-37		-0.16	-0.73	12	Modern	Newport Beach	Mainland	33.6	-117.87
2	54	Ferguson et al., 2013	NB Mussel 2	CDMb-40		0	-0.55	12	Modern	Newport Beach	Mainland	33.6	-117.87
2	54	Ferguson et al., 2013	NB Mussel 2	CDMb-41		-0.02	-0.35	12	Modern	Newport Beach	Mainland	33.6	-117.87
2	54	Ferguson et al., 2013	NB Mussel 2	CDMb-43		-0.02	-0.3	12	Modern	Newport Beach	Mainland	33.6	-117.87
2	54	Ferguson et al., 2013	NB Mussel 2	CDMb-44		-0.03	0.06	12	Modern	Newport Beach	Mainland	33.6	-117.87
2	54	Ferguson et al., 2013	NB Mussel 2	CDMb-46		0.06	-0.14	12	Modern	Newport Beach	Mainland	33.6	-117.87
2	54	Ferguson et al., 2013	NB Mussel 2	CDMb-49		-0.05	-0.04	12	Modern	Newport Beach	Mainland	33.6	-117.87
2	54	Ferguson et al., 2013	NB Mussel 2	CDMb-50		0.12	0.02	12	Modern	Newport Beach	Mainland	33.6	-117.87
2	54	Ferguson et al., 2013	NB Mussel 2	CDMb-52		0.04	0.08	12	Modern	Newport Beach	Mainland	33.6	-117.87
2	54	Ferguson et al., 2013	NB Mussel 2	CDMb-53		0.02	0.14	12	Modern	Newport Beach	Mainland	33.6	-117.87
2	54	Ferguson et al., 2013	NB Mussel 2	CDMb-55		-0.01	0.58	12	Modern	Newport Beach	Mainland	33.6	-117.87
2	54	Ferguson et al., 2013	NB Mussel 2	CDMb-56		0.01	0.15	12	Modern	Newport Beach	Mainland	33.6	-117.87
2	54	Ferguson et al., 2013	NB Mussel 2	CDMb-58		-0.18	0.34	12	Modern	Newport Beach	Mainland	33.6	-117.87
2	54	Ferguson et al., 2013	NB Mussel 2	CDMb-59		-0.05	0.37	12	Modern	Newport Beach	Mainland	33.6	-117.87
2	54	Ferguson et al., 2013	NB Mussel 2	CDMb-61		-0.17	0.37	12	Modern	Newport Beach	Mainland	33.6	-117.87
2	54	Ferguson et al., 2013	NB Mussel 2	CDMb-62		-0.21	0.3	12	Modern	Newport Beach	Mainland	33.6	-117.87
2	54	Ferguson et al., 2013	NB Mussel 2	CDMb-65		-0.07	-0.1	13	Modern	Newport Beach	Mainland	33.6	-117.87
2	54	Ferguson et al., 2013	NB Mussel 2	CDMb-67		0.39	-0.7	13	Modern	Newport Beach	Mainland	33.6	-117.87
2	54	Ferguson et al., 2013	NB Mussel 2	CDMb-68		0.36	-0.95	13	Modern	Newport Beach	Mainland	33.6	-117.87
2	54	Ferguson et al., 2013	NB Mussel 2	CDMb-70		0.29	-1.27	13	Modern	Newport Beach	Mainland	33.6	-117.87
2	54	Ferguson et al., 2013	NB Mussel 2	CDMb-71		0.41	-1.03	13	Modern	Newport Beach	Mainland	33.6	-117.87
2	54	Ferguson et al., 2013	NB Mussel 2	CDMb-73		0.47	-0.9	13	Modern	Newport Beach	Mainland	33.6	-117.87
2	54	Ferguson et al., 2013	NB Mussel 2	CDMb-74		0.53	-0.72	13	Modern	Newport Beach	Mainland	33.6	-117.87
2	54	Ferguson et al., 2013	NB Mussel 2	CDMb-76		0.57	-0.47	13	Modern	Newport Beach	Mainland	33.6	-117.87
2	54	Ferguson et al., 2013	NB Mussel 2	CDMb-77		0.37	-0.56	13	Modern	Newport Beach	Mainland	33.6	-117.87
2	54	Ferguson et al., 2013	NB Mussel 2	CDMb-79		0.13	-0.34	13	Modern	Newport Beach	Mainland	33.6	-117.87
2	54	Ferguson et al., 2013	NB Mussel 2	CDMb-80		-0.11	-0.25	13	Modern	Newport Beach	Mainland	33.6	-117.87
2	54	Ferguson et al., 2013	NB Mussel 2	CDMb-82		-0.24	-0.05	13	Modern	Newport Beach	Mainland	33.6	-117.87
2	54	Ferguson et al., 2013	NB Mussel 2	CDMb-83		-0.24	-0.03	13	Modern	Newport Beach	Mainland	33.6	-117.87
2	54	Ferguson et al., 2013	NB Mussel 2	CDMb-85		-0.2	0.09	13	Modern	Newport Beach	Mainland	33.6	-117.87
2	54	Ferguson et al., 2013	NB Mussel 2	CDMb-86		-0.15	0.02	13	Modern	Newport Beach	Mainland	33.6	-117.87
2	54	Ferguson et al., 2013	NB Mussel 2	CDMb-89		0.17	-0.68	14	Modern	Newport Beach	Mainland	33.6	-117.87
2	54	Ferguson et al., 2013	NB Mussel 2	CDMb-91		0.38	-0.69	14	Modern	Newport Beach	Mainland	33.6	-117.87
2	54	Ferguson et al., 2013	NB Mussel 2	CDMb-94		0.55	-0.59	14	Modern	Newport Beach	Mainland	33.6	-117.87
3	19	Ferguson et al., 2013	NB Mussel 3	CDM2-1		0.82	-0.38	11	Modern	Newport Beach	Mainland	33.6	-117.87
3	19	Ferguson et al., 2013	NB Mussel 3	CDM2-11		0.69	-0.72	11	Modern	Newport Beach	Mainland	33.6	-117.87
3	19	Ferguson et al., 2013	NB Mussel 3	CDM2-12		0.59	-0.92	11	Modern	Newport Beach	Mainland	33.6	-117.87
3	19	Ferguson et al., 2013	NB Mussel 3	CDM2-14		0.71	-0.82	11	Modern	Newport Beach	Mainland	33.6	-117.87
3	19	Ferguson et al., 2013	NB Mussel 3	CDM2-15		0.64	-0.82	11	Modern	Newport Beach	Mainland	33.6	-117.87
3	19	Ferguson et al., 2013	NB Mussel 3	CDM2-16		0.96	-0.48	11	Modern	Newport Beach	Mainland	33.6	-117.87
3	19	Ferguson et al., 2013	NB Mussel 3	CDM2-17		0.96	-0.44	11	Modern	Newport Beach	Mainland	33.6	-117.87
3	19	Ferguson et al., 2013	NB Mussel 3	CDM2-19		0.72	-0.09	11	Modern	Newport Beach	Mainland	33.6	-117.87
3	19	Ferguson et al., 2013	NB Mussel 3	CDM2-21		0.73	-0.28	11	Modern	Newport Beach	Mainland	33.6	-117.87
3	19	Ferguson et al., 2013	NB Mussel 3	CDM2-22		0.62	-0.25	11	Modern	Newport Beach	Mainland	33.6	-117.87
3	19	Ferguson et al., 2013	NB Mussel 3	CDM2-23		0.72	-0.27	11	Modern	Newport Beach	Mainland	33.6	-117.87
3	19	Ferguson et al., 2013	NB Mussel 3	CDM2-24		0.52	0.03	11	Modern	Newport Beach	Mainland	33.6	-117.87
3	19	Ferguson et al., 2013	NB Mussel 3	CDM2-25		0.59	-0.45	11	Modern	Newport Beach	Mainland	33.6	-117.87
3	19	Ferguson et al., 2013	NB Mussel 3	CDM2-26		0.69	-0.22	11	Modern	Newport Beach	Mainland	33.6	-117.87
3	19	Ferguson et al., 2013	NB Mussel 3	CDM2-27		0.53	0.06	11	Modern	Newport Beach	Mainland	33.6	-117.87
3	19	Ferguson et al., 2013	NB Mussel 3	CDM2-28		0.59	0	11	Modern	Newport Beach	Mainland	33.6	-117.87
3	19	Ferguson et al., 2013	NB Mussel 3	CDM2-7		0.36	-0.73	11	Modern	Newport Beach	Mainland	33.6	-117.87
3	19	Ferguson et al., 2013	NB Mussel 3	CDM2-9		0.34	-0.23	11	Modern	Newport Beach	Mainland	33.6	-117.87
3	19	Ferguson et al., 2013	NB Mussel 3	CDM2-29		0.72	0.01	12	Modern	Newport Beach	Mainland	33.6	-117.87
4	21	Ferguson et al., 2013	NB Mussel 4	CDM3-1		0.52	-0.64	11	Modern	Newport Beach	Mainland	33.6	-117.87
4	21	Ferguson et al., 2013	NB Mussel 4	CDM3-2		0.48	-0.85	11	Modern	Newport Beach	Mainland	33.6	-117.87
4	21	Ferguson et al., 2013	NB Mussel 4	CDM3-3		0.5	-0.72	11	Modern	Newport Beach	Mainland	33.6	-117.87
4	21	Ferguson et al., 2013	NB Mussel 4	CDM3-4		0.51	-0.51	11	Modern	Newport Beach	Mainland	33.6	-117.87
4	21	Ferguson et al., 2013	NB Mussel 4	CDM3-5		0.46	-0.48	11	Modern	Newport Beach	Mainland	33.6	-117.87
4	21	Ferguson et al., 2013	NB Mussel 4	CDM3-6		0.54	-0.4	11	Modern	Newport Beach	Mainland	33.6	-117.87
4	21	Ferguson et al., 2013	NB Mussel 4	CDM3-7		0.41	-0.39	11	Modern	Newport Beach	Mainland	33.6	-117.87
4	21	Ferguson et al., 2013	NB Mussel 4	CDM3-10		0.31	-0.75	12	Modern	Newport Beach	Mainland	33.6	-117.87
4	21	Ferguson et al., 2013	NB Mussel 4	CDM3-12*		0.35	-0.75	12	Modern	Newport Beach	Mainland	33.6	-117.87
4	21	Ferguson et al., 2013	NB Mussel 4	CDM3-14		0.56	-1.02	12	Modern	Newport Beach	Mainland	33.6	-117.87
4	21	Ferguson et al., 2013	NB Mussel 4	CDM3-15		0.54	-1.26	12	Modern	Newport Beach	Mainland	33.6	-117.87
4	21	Ferguson et al., 2013	NB Mussel 4	CDM3-16		0.64	-1.12	12	Modern	Newport Beach	Mainland	33.6	-117.87
4	21	Ferguson et al., 2013	NB Mussel 4	CDM3-17		0.69	-1.37	12	Modern	Newport Beach	Mainland	33.6	-117.87
4	21	Ferguson et al., 2013	NB Mussel 4	CDM3-18		0.8	-0.98	12	Modern	Newport Beach	Mainland	33.6	-117.87
4	21	Ferguson et al., 2013	NB Mussel 4	CDM3-20		0.96	-1.15	12	Modern	Newport Beach	Mainland	33.6	-117.87
4	21	Ferguson et al., 2013	NB Mussel 4	CDM3-21		0.78	-0.93	12	Modern	Newport Beach	Mainland	33.6	-117.87
4	21	Ferguson et al., 2013	NB Mussel 4	CDM3-22		0.79	-0.75	12	Modern	Newport Beach	Mainland	33.6	-117.87
4	21	Ferguson et al., 2013	NB Mussel 4	CDM3-23		0.68	-0.61	12	Modern	Newport Beach	Mainland	33.6	-117.87
4	21	Ferguson et al., 2013	NB Mussel 4	CDM3-24		0.57	-0.44	12	Modern	Newport Beach	Mainland	33.6	-117.87
4	21	Ferguson et al., 2013	NB Mussel 4	CDM3-8		0.4	-0.44	12	Modern	Newport Beach	Mainland	33.6	-117.87
4	21	Ferguson et al., 2013	NB Mussel 4	CDM3-9		0.41	-0.5	12	Modern	Newport Beach	Mainland	33.6	-117.87
5	8	Flores 2017	T1-1-A	1		0.04	0.56	595	Midden	Santa Cruz Island	Island	34.0573	-119.926
5	8	Flores 2017	T1-1-B	2		-0.23	1.24	595	Midden	Santa Cruz Island	Island	34.0573	-119.926
5	8	Flores 2017	T1-1-C	3		0.05	1.07	595	Midden	Santa Cruz Island	Island	34.0573	-119.926
5	8	Flores 2017	T1-1-D	4		0.02	0.88	595	Midden	Santa Cruz Island	Island	34.0573	-119.926
5	8	Flores 2017	T1-1-E	5		0.1	1.03	595	Midden	Santa Cruz Island	Island	34.0573	-119.926
5	8	Flores 2017	T1-1-F	6		-0.22	0.83	595	Midden	Santa Cruz Island	Island	34.0573	-119.926
5	8	Flores 2017	T1-1-G	7		0.34	0.79	595	Midden	Santa Cruz Island	Island	34.0573	-119.926
5	8	Flores 2017	T1-1-H	8		0.45	0.71	595	Midden	Santa Cruz Island	Island	34.0573	-119.926
6	8	Flores 2017	T1-2-A	1		1.19	-0.09	595	Midden	Santa Cruz Island	Island	34.0573	-119.926
6	8	Flores 2017	T1-2-B	2		0.84	-0.17	595	Midden	Santa Cruz Island	Island	34.0573	-119.926
6	8	Flores 2017	T1-2-C	3		0.92	-0.02	595	Midden	Santa Cruz Island	Island	34.0573	-119.926
6	8	Flores 2017	T1-2-D	4		0.67	0.01	595	Midden	Santa Cruz Island	Island	34.0573	-119.926
6	8	Flores 2017	T1-2-E	5		0.43	0.47	595	Midden	Santa Cruz Island	Island	34.0573	-119.926
6	8	Flores 2017	T1-2-F	6		0.31	0.27	595	Midden	Santa Cruz Island	Island	34.0573	-119.926
6	8	Flores 2017	T1-2-G	7		0.34	0.17	595	Midden	Santa Cruz Island	Island	34.0573	-119.926
6	8	Flores 2017	T1-2-H	8		0.34	0.11	595	Midden	Santa Cruz Island	Island	34.0573	-119.926
7	8	Flores 2017	T1-3-A	1		0.04	0.61	595	Midden	Santa Cruz Island	Island	34.0573	-119.926
7	8	Flores 2017	T1-3-B	2		0.45	0.56	595	Midden	Santa Cruz Island	Island	34.0573	-119.926
7	8	Flores 2017	T1-3-C	3		0.59	0.51	595	Midden	Santa Cruz Island	Island	34.0573	-119.926
7	8	Flores 2017	T1-3-D	4		0.51	0.36	595	Midden	Santa Cruz Island	Island	34.0573	-119.926
7	8	Flores 2017	T1-3-E	5		0.53	0.4	595	Midden	Santa Cruz Island	Island	34.0573	-119.926
7	8	Flores 2017	T1-3-F	6		0.11	0.39	595	Midden	Santa Cruz Island	Island	34.0573	-119.926
7	8	Flores 2017	T1-3-G	7		0.24	-0.06	595	Midden	Santa Cruz Island	Island	34.0573	-119.926
7	8	Flores 2017	T1-3-H	8		0.39	0.09	595	Midden	Santa Cruz Island	Island	34.0573	-119.926
8	9	Flores 2017	T10.1.B	3		-1.94	-1.39	1974	Midden	Santa Cruz Island	Island	34.0573	-119.926
8	9	Flores 2017	T10.1.C	4		-1.12	-1.61	1974	Midden	Santa Cruz Island	Island	34.0573	-119.926
8	9	Flores 2017	T10.1.D	5		-0.72	-1.41	1974	Midden	Santa Cruz Island	Island	34.0573	-119.926
8	9	Flores 2017	T10.1.E	6		-0.73	-0.3	1974	Midden	Santa Cruz Island	Island	34.0573	-119.926
8	9	Flores 2017	T10.1.F	7		-1.63	-0.8	1974	Midden	Santa Cruz Island	Island	34.0573	-119.926
8	9	Flores 2017	T10.1.G	8		-1.67	-1.75	1974	Midden	Santa Cruz Island	Island	34.0573	-119.926
8	9	Flores 2017	T10.1.H	9		-0.93	-1.29	1974	Midden	Santa Cruz Island	Island	34.0573	-119.926
9	8	Flores 2017	T10.2.A	1		-0.64	-0.74	1974	Midden	Santa Cruz Island	Island	34.0573	-119.926
9	8	Flores 2017	T10.2.B	2		-0.58	0.16	1974	Midden	Santa Cruz Island	Island	34.0573	-119.926
9	8	Flores 2017	T10.2.C	3		-0.24	-0.22	1974	Midden	Santa Cruz Island	Island	34.0573	-119.926
9	8	Flores 2017	T10.2.D	4		-0.23	0.37	1974	Midden	Santa Cruz Island	Island	34.0573	-119.926
9	8	Flores 2017	T10.2.E	5		-0.06	0.32	1974	Midden	Santa Cruz Island	Island	34.0573	-119.926
9	8	Flores 2017	T10.2.F	6		-0.15	0.37	1974	Midden	Santa Cruz Island	Island	34.0573	-119.926
9	8	Flores 2017	T10.2.G	7		0.14	0.19	1974	Midden	Santa Cruz Island	Island	34.0573	-119.926
9	8	Flores 2017	T10.2.H	8		-0.24	-0.07	1974	Midden	Santa Cruz Island	Island	34.0573	-119.926
10	10	Flores 2017	T10.3.B a	3		-2.69	-2.35	1974	Midden	Santa Cruz Island	Island	34.0573	-119.926
10	10	Flores 2017	T10.3.B b	4		-2.83	-2.47	1974	Midden	Santa Cruz Island	Island	34.0573	-119.926
10	10	Flores 2017	T10.3.C	5		-1.26	-0.84	1974	Midden	Santa Cruz Island	Island	34.0573	-119.926
10	10	Flores 2017	T10.3.D	6		-1.22	-0.72	1974	Midden	Santa Cruz Island	Island	34.0573	-119.926
10	10	Flores 2017	T10.3.E	7		-0.95	-0.49	1974	Midden	Santa Cruz Island	Island	34.0573	-119.926
10	10	Flores 2017	T10.3.F	8		-1.18	-1.1	1974	Midden	Santa Cruz Island	Island	34.0573	-119.926
10	10	Flores 2017	T10.3.G	9		-0.37	-0.67	1974	Midden	Santa Cruz Island	Island	34.0573	-119.926
10	10	Flores 2017	T10.3.H	10		-0.56	-1	1974	Midden	Santa Cruz Island	Island	34.0573	-119.926
11	8	Flores 2017	T12.1.A	1		-0.81	-0.03	2062	Midden	Santa Cruz Island	Island	34.0573	-119.926
11	8	Flores 2017	T12.1.B	2		-0.85	0.05	2062	Midden	Santa Cruz Island	Island	34.0573	-119.926
11	8	Flores 2017	T12.1.C	3		-0.89	0.11	2062	Midden	Santa Cruz Island	Island	34.0573	-119.926
11	8	Flores 2017	T12.1.D	4		-0.37	0.4	2062	Midden	Santa Cruz Island	Island	34.0573	-119.926
11	8	Flores 2017	T12.1.E	5		0.33	0.1	2062	Midden	Santa Cruz Island	Island	34.0573	-119.926
11	8	Flores 2017	T12.1.F	6		0.86	-0.62	2062	Midden	Santa Cruz Island	Island	34.0573	-119.926
11	8	Flores 2017	T12.1.G	7		0.82	-0.85	2062	Midden	Santa Cruz Island	Island	34.0573	-119.926
11	8	Flores 2017	T12.1.H	8		0.33	-0.58	2062	Midden	Santa Cruz Island	Island	34.0573	-119.926
12	8	Flores 2017	T12.2.A	1		0.37	0.13	2062	Midden	Santa Cruz Island	Island	34.0573	-119.926
12	8	Flores 2017	T12.2.B	2		0.9	0.2	2062	Midden	Santa Cruz Island	Island	34.0573	-119.926
12	8	Flores 2017	T12.2.C	3		0.42	0.63	2062	Midden	Santa Cruz Island	Island	34.0573	-119.926
12	8	Flores 2017	T12.2.D	4		0.51	0.75	2062	Midden	Santa Cruz Island	Island	34.0573	-119.926
12	8	Flores 2017	T12.2.E	5		0.74	0.88	2062	Midden	Santa Cruz Island	Island	34.0573	-119.926
12	8	Flores 2017	T12.2.F	6		0.58	0.31	2062	Midden	Santa Cruz Island	Island	34.0573	-119.926
12	8	Flores 2017	T12.2.G	7		0.54	0.23	2062	Midden	Santa Cruz Island	Island	34.0573	-119.926
12	8	Flores 2017	T12.2.H	8		0.02	0.12	2062	Midden	Santa Cruz Island	Island	34.0573	-119.926
13	8	Flores 2017	T12.3.A	1		0.31	0.13	2062	Midden	Santa Cruz Island	Island	34.0573	-119.926
13	8	Flores 2017	T12.3.B	2		0.54	0.2	2062	Midden	Santa Cruz Island	Island	34.0573	-119.926
13	8	Flores 2017	T12.3.C	3		0.87	0.19	2062	Midden	Santa Cruz Island	Island	34.0573	-119.926
13	8	Flores 2017	T12.3.D	4		1.05	-0.05	2062	Midden	Santa Cruz Island	Island	34.0573	-119.926
13	8	Flores 2017	T12.3.E	5		0.92	0.42	2062	Midden	Santa Cruz Island	Island	34.0573	-119.926
13	8	Flores 2017	T12.3.F	6		0.65	0.54	2062	Midden	Santa Cruz Island	Island	34.0573	-119.926
13	8	Flores 2017	T12.3.G	7		0.62	0.33	2062	Midden	Santa Cruz Island	Island	34.0573	-119.926
13	8	Flores 2017	T12.3.H	8		1.04	0.02	2062	Midden	Santa Cruz Island	Island	34.0573	-119.926
14	8	Flores 2017	T13.1.A	1		0.61	-0.45	2106	Midden	Santa Cruz Island	Island	34.0573	-119.926
14	8	Flores 2017	T13.1.B	2		0.49	-0.04	2106	Midden	Santa Cruz Island	Island	34.0573	-119.926
14	8	Flores 2017	T13.1.C	3		0.67	0.81	2106	Midden	Santa Cruz Island	Island	34.0573	-119.926
14	8	Flores 2017	T13.1.D	4		0.74	0.65	2106	Midden	Santa Cruz Island	Island	34.0573	-119.926
14	8	Flores 2017	T13.1.E	5		0.93	0.68	2106	Midden	Santa Cruz Island	Island	34.0573	-119.926
14	8	Flores 2017	T13.1.F	6		0.93	0.04	2106	Midden	Santa Cruz Island	Island	34.0573	-119.926
14	8	Flores 2017	T13.1.G	7		1.06	0.18	2106	Midden	Santa Cruz Island	Island	34.0573	-119.926
14	8	Flores 2017	T13.1.H	8		1.05	-0.25	2106	Midden	Santa Cruz Island	Island	34.0573	-119.926
15	8	Flores 2017	T13.2.A	1		1.18	-0.03	2106	Midden	Santa Cruz Island	Island	34.0573	-119.926
15	8	Flores 2017	T13.2.B	2		0.21	0.42	2106	Midden	Santa Cruz Island	Island	34.0573	-119.926
15	8	Flores 2017	T13.2.C	3		0.57	0.68	2106	Midden	Santa Cruz Island	Island	34.0573	-119.926
15	8	Flores 2017	T13.2.D	4		1.13	-0.03	2106	Midden	Santa Cruz Island	Island	34.0573	-119.926
15	8	Flores 2017	T13.2.E	5		0.93	0.02	2106	Midden	Santa Cruz Island	Island	34.0573	-119.926
15	8	Flores 2017	T13.2.F	6		0.74	0.24	2106	Midden	Santa Cruz Island	Island	34.0573	-119.926
15	8	Flores 2017	T13.2.G	7		0.46	0.4	2106	Midden	Santa Cruz Island	Island	34.0573	-119.926
15	8	Flores 2017	T13.2.H	8		0.41	0.74	2106	Midden	Santa Cruz Island	Island	34.0573	-119.926
16	8	Flores 2017	T13.3.A	1		1.22	0.13	2106	Midden	Santa Cruz Island	Island	34.0573	-119.926
16	8	Flores 2017	T13.3.B	2		0.94	0.6	2106	Midden	Santa Cruz Island	Island	34.0573	-119.926
16	8	Flores 2017	T13.3.C	3		0.23	0.39	2106	Midden	Santa Cruz Island	Island	34.0573	-119.926
16	8	Flores 2017	T13.3.D	4		0.61	0.4	2106	Midden	Santa Cruz Island	Island	34.0573	-119.926
16	8	Flores 2017	T13.3.E	5		1.04	-0.38	2106	Midden	Santa Cruz Island	Island	34.0573	-119.926
16	8	Flores 2017	T13.3.F	6		1.25	-0.01	2106	Midden	Santa Cruz Island	Island	34.0573	-119.926
16	8	Flores 2017	T13.3.G	7		1.16	0.32	2106	Midden	Santa Cruz Island	Island	34.0573	-119.926
16	8	Flores 2017	T13.3.H	8		0.9	0.3	2106	Midden	Santa Cruz Island	Island	34.0573	-119.926
17	8	Flores 2017	T15.1.A	1		0.12	0.09	2195	Midden	Santa Cruz Island	Island	34.0573	-119.926
17	8	Flores 2017	T15.1.B	2		-0.14	0.49	2195	Midden	Santa Cruz Island	Island	34.0573	-119.926
17	8	Flores 2017	T15.1.C	3		0.8	0.3	2195	Midden	Santa Cruz Island	Island	34.0573	-119.926
17	8	Flores 2017	T15.1.D	4		0.77	-0.09	2195	Midden	Santa Cruz Island	Island	34.0573	-119.926
17	8	Flores 2017	T15.1.E	5		0.77	0.12	2195	Midden	Santa Cruz Island	Island	34.0573	-119.926
17	8	Flores 2017	T15.1.F	6		0.67	0.24	2195	Midden	Santa Cruz Island	Island	34.0573	-119.926
17	8	Flores 2017	T15.1.G	7		0.88	0.71	2195	Midden	Santa Cruz Island	Island	34.0573	-119.926
17	8	Flores 2017	T15.1.H	8		0.96	0.35	2195	Midden	Santa Cruz Island	Island	34.0573	-119.926
18	8	Flores 2017	T15.2.A	1		0.51	0.11	2195	Midden	Santa Cruz Island	Island	34.0573	-119.926
18	8	Flores 2017	T15.2.B	2		0.48	0.57	2195	Midden	Santa Cruz Island	Island	34.0573	-119.926
18	8	Flores 2017	T15.2.C	3		0.44	0.91	2195	Midden	Santa Cruz Island	Island	34.0573	-119.926
18	8	Flores 2017	T15.2.D	4		0.69	0.64	2195	Midden	Santa Cruz Island	Island	34.0573	-119.926
18	8	Flores 2017	T15.2.E	5		1	0.04	2195	Midden	Santa Cruz Island	Island	34.0573	-119.926
18	8	Flores 2017	T15.2.F	6		0.78	0.16	2195	Midden	Santa Cruz Island	Island	34.0573	-119.926
18	8	Flores 2017	T15.2.G	7		0.28	0.68	2195	Midden	Santa Cruz Island	Island	34.0573	-119.926
18	8	Flores 2017	T15.2.H	8		0.3	0.64	2195	Midden	Santa Cruz Island	Island	34.0573	-119.926
19	8	Flores 2017	T15.3.A	1		0.66	0.66	2195	Midden	Santa Cruz Island	Island	34.0573	-119.926
19	8	Flores 2017	T15.3.B	2		0.84	0.55	2195	Midden	Santa Cruz Island	Island	34.0573	-119.926
19	8	Flores 2017	T15.3.C	3		0.67	0.74	2195	Midden	Santa Cruz Island	Island	34.0573	-119.926
19	8	Flores 2017	T15.3.D	4		1.03	0.25	2195	Midden	Santa Cruz Island	Island	34.0573	-119.926
19	8	Flores 2017	T15.3.E	5		0.66	0.55	2195	Midden	Santa Cruz Island	Island	34.0573	-119.926
19	8	Flores 2017	T15.3.F	6		0.46	0.78	2195	Midden	Santa Cruz Island	Island	34.0573	-119.926
19	8	Flores 2017	T15.3.G	7		0.63	0.71	2195	Midden	Santa Cruz Island	Island	34.0573	-119.926
19	8	Flores 2017	T15.3.H	8		0.77	0.39	2195	Midden	Santa Cruz Island	Island	34.0573	-119.926
20	8	Flores 2017	T17.1.A	1		0.3	0.97	2285	Midden	Santa Cruz Island	Island	34.0573	-119.926
20	8	Flores 2017	T17.1.B	2		0.22	0.78	2285	Midden	Santa Cruz Island	Island	34.0573	-119.926
20	8	Flores 2017	T17.1.C	3		0.26	0.47	2285	Midden	Santa Cruz Island	Island	34.0573	-119.926
20	8	Flores 2017	T17.1.D	4		0.57	0	2285	Midden	Santa Cruz Island	Island	34.0573	-119.926
20	8	Flores 2017	T17.1.E	5		0.64	-0.19	2285	Midden	Santa Cruz Island	Island	34.0573	-119.926
20	8	Flores 2017	T17.1.F	6		0.45	-0.01	2285	Midden	Santa Cruz Island	Island	34.0573	-119.926
20	8	Flores 2017	T17.1.G	7		-0.17	0.41	2285	Midden	Santa Cruz Island	Island	34.0573	-119.926
20	8	Flores 2017	T17.1.H	8		-0.45	0.6	2285	Midden	Santa Cruz Island	Island	34.0573	-119.926
21	8	Flores 2017	T17.2.A	1		0.39	1.22	2285	Midden	Santa Cruz Island	Island	34.0573	-119.926
21	8	Flores 2017	T17.2.B	2		0.44	0.78	2285	Midden	Santa Cruz Island	Island	34.0573	-119.926
21	8	Flores 2017	T17.2.C	3		0.52	0.91	2285	Midden	Santa Cruz Island	Island	34.0573	-119.926
21	8	Flores 2017	T17.2.D	4		0.94	-0.04	2285	Midden	Santa Cruz Island	Island	34.0573	-119.926
21	8	Flores 2017	T17.2.E	5		0.78	0.18	2285	Midden	Santa Cruz Island	Island	34.0573	-119.926
21	8	Flores 2017	T17.2.F	6		0.34	0.33	2285	Midden	Santa Cruz Island	Island	34.0573	-119.926
21	8	Flores 2017	T17.2.G	7		0.69	0.61	2285	Midden	Santa Cruz Island	Island	34.0573	-119.926
21	8	Flores 2017	T17.2.H	8		0.26	0.61	2285	Midden	Santa Cruz Island	Island	34.0573	-119.926
22	8	Flores 2017	T17.3.A	1		0.78	1.08	2285	Midden	Santa Cruz Island	Island	34.0573	-119.926
22	8	Flores 2017	T17.3.B	2		0.79	0.77	2285	Midden	Santa Cruz Island	Island	34.0573	-119.926
22	8	Flores 2017	T17.3.C	3		0.59	0.72	2285	Midden	Santa Cruz Island	Island	34.0573	-119.926
22	8	Flores 2017	T17.3.D	4		0.99	0.21	2285	Midden	Santa Cruz Island	Island	34.0573	-119.926
22	8	Flores 2017	T17.3.E	5		0.91	0.01	2285	Midden	Santa Cruz Island	Island	34.0573	-119.926
22	8	Flores 2017	T17.3.F	6		0.49	0.4	2285	Midden	Santa Cruz Island	Island	34.0573	-119.926
22	8	Flores 2017	T17.3.G	7		0.15	0.74	2285	Midden	Santa Cruz Island	Island	34.0573	-119.926
22	8	Flores 2017	T17.3.H	8		-0.4	0.79	2285	Midden	Santa Cruz Island	Island	34.0573	-119.926
23	8	Flores 2017	T18.1.A	1		0.28	0.33	2330	Midden	Santa Cruz Island	Island	34.0573	-119.926
23	8	Flores 2017	T18.1.B	2		0.5	0.52	2330	Midden	Santa Cruz Island	Island	34.0573	-119.926
23	8	Flores 2017	T18.1.C	3		0.38	0.49	2330	Midden	Santa Cruz Island	Island	34.0573	-119.926
23	8	Flores 2017	T18.1.D	4		0.08	0.75	2330	Midden	Santa Cruz Island	Island	34.0573	-119.926
23	8	Flores 2017	T18.1.E	5		0.52	1.09	2330	Midden	Santa Cruz Island	Island	34.0573	-119.926
23	8	Flores 2017	T18.1.F	6		0.41	0.72	2330	Midden	Santa Cruz Island	Island	34.0573	-119.926
23	8	Flores 2017	T18.1.G	7		0.55	0.35	2330	Midden	Santa Cruz Island	Island	34.0573	-119.926
23	8	Flores 2017	T18.1.H	8		0.73	-0.13	2330	Midden	Santa Cruz Island	Island	34.0573	-119.926
24	8	Flores 2017	T18.2.A	1		0.55	0.75	2330	Midden	Santa Cruz Island	Island	34.0573	-119.926
24	8	Flores 2017	T18.2.B	2		0.19	0.91	2330	Midden	Santa Cruz Island	Island	34.0573	-119.926
24	8	Flores 2017	T18.2.C	3		0.7	0.13	2330	Midden	Santa Cruz Island	Island	34.0573	-119.926
24	8	Flores 2017	T18.2.D	4		0.11	0.48	2330	Midden	Santa Cruz Island	Island	34.0573	-119.926
24	8	Flores 2017	T18.2.E	5		-0.29	0.92	2330	Midden	Santa Cruz Island	Island	34.0573	-119.926
24	8	Flores 2017	T18.2.F	6		0.3	0.81	2330	Midden	Santa Cruz Island	Island	34.0573	-119.926
24	8	Flores 2017	T18.2.G	7		0.45	0.66	2330	Midden	Santa Cruz Island	Island	34.0573	-119.926
24	8	Flores 2017	T18.2.H	8		0.5	-0.41	2330	Midden	Santa Cruz Island	Island	34.0573	-119.926
25	8	Flores 2017	T18.3.A	1		0.87	0.68	2330	Midden	Santa Cruz Island	Island	34.0573	-119.926
25	8	Flores 2017	T18.3.B	2		0.49	0.46	2330	Midden	Santa Cruz Island	Island	34.0573	-119.926
25	8	Flores 2017	T18.3.C	3		0.86	0.24	2330	Midden	Santa Cruz Island	Island	34.0573	-119.926
25	8	Flores 2017	T18.3.D	4		0.74	0.01	2330	Midden	Santa Cruz Island	Island	34.0573	-119.926
25	8	Flores 2017	T18.3.E	5		0.97	-0.35	2330	Midden	Santa Cruz Island	Island	34.0573	-119.926
25	8	Flores 2017	T18.3.F	6		1.04	-0.42	2330	Midden	Santa Cruz Island	Island	34.0573	-119.926
25	8	Flores 2017	T18.3.G	7		0.82	-0.39	2330	Midden	Santa Cruz Island	Island	34.0573	-119.926
25	8	Flores 2017	T18.3.H	8		0.81	-0.52	2330	Midden	Santa Cruz Island	Island	34.0573	-119.926
26	8	Flores 2017	T19.1.A	1		-0.2	0.63	2375	Midden	Santa Cruz Island	Island	34.0573	-119.926
26	8	Flores 2017	T19.1.B	2		0.29	1.03	2375	Midden	Santa Cruz Island	Island	34.0573	-119.926
26	8	Flores 2017	T19.1.C	3		0.86	0.73	2375	Midden	Santa Cruz Island	Island	34.0573	-119.926
26	8	Flores 2017	T19.1.D	4		0.73	-0.17	2375	Midden	Santa Cruz Island	Island	34.0573	-119.926
26	8	Flores 2017	T19.1.E	5		0.41	-0.33	2375	Midden	Santa Cruz Island	Island	34.0573	-119.926
26	8	Flores 2017	T19.1.F	6		0.14	0.17	2375	Midden	Santa Cruz Island	Island	34.0573	-119.926
26	8	Flores 2017	T19.1.G	7		-0.38	0.87	2375	Midden	Santa Cruz Island	Island	34.0573	-119.926
26	8	Flores 2017	T19.1.H	8		-0.53	0.92	2375	Midden	Santa Cruz Island	Island	34.0573	-119.926
27	8	Flores 2017	T19.2.A	1		-0.1	0.54	2375	Midden	Santa Cruz Island	Island	34.0573	-119.926
27	8	Flores 2017	T19.2.B	2		-0.13	0.77	2375	Midden	Santa Cruz Island	Island	34.0573	-119.926
27	8	Flores 2017	T19.2.C	3		0.11	0.36	2375	Midden	Santa Cruz Island	Island	34.0573	-119.926
27	8	Flores 2017	T19.2.D	4		0.1	0.17	2375	Midden	Santa Cruz Island	Island	34.0573	-119.926
27	8	Flores 2017	T19.2.E	5		0.27	-0.24	2375	Midden	Santa Cruz Island	Island	34.0573	-119.926
27	8	Flores 2017	T19.2.F	6		0.31	-0.4	2375	Midden	Santa Cruz Island	Island	34.0573	-119.926
27	8	Flores 2017	T19.2.G	7		0.37	-0.28	2375	Midden	Santa Cruz Island	Island	34.0573	-119.926
27	8	Flores 2017	T19.2.H	8		0.32	-0.21	2375	Midden	Santa Cruz Island	Island	34.0573	-119.926
28	8	Flores 2017	T19.3.A	1		0.52	-0.02	2375	Midden	Santa Cruz Island	Island	34.0573	-119.926
28	8	Flores 2017	T19.3.B	2		0.51	0.41	2375	Midden	Santa Cruz Island	Island	34.0573	-119.926
28	8	Flores 2017	T19.3.C	3		0.01	0.49	2375	Midden	Santa Cruz Island	Island	34.0573	-119.926
28	8	Flores 2017	T19.3.D	4		-0.07	0.57	2375	Midden	Santa Cruz Island	Island	34.0573	-119.926
28	8	Flores 2017	T19.3.E	5		-0.33	0.86	2375	Midden	Santa Cruz Island	Island	34.0573	-119.926
28	8	Flores 2017	T19.3.F	6		0.19	0.62	2375	Midden	Santa Cruz Island	Island	34.0573	-119.926
28	8	Flores 2017	T19.3.G	7		0.5	0.64	2375	Midden	Santa Cruz Island	Island	34.0573	-119.926
28	8	Flores 2017	T19.3.H	8		0.48	0.56	2375	Midden	Santa Cruz Island	Island	34.0573	-119.926
29	8	Flores 2017	T2-1-A	1		1.23	0.01	1190	Midden	Santa Cruz Island	Island	34.0573	-119.926
29	8	Flores 2017	T2-1-B	2		0.45	0.22	1190	Midden	Santa Cruz Island	Island	34.0573	-119.926
29	8	Flores 2017	T2-1-C	3		0.15	0.54	1190	Midden	Santa Cruz Island	Island	34.0573	-119.926
29	8	Flores 2017	T2-1-D	4		-0.28	0.94	1190	Midden	Santa Cruz Island	Island	34.0573	-119.926
29	8	Flores 2017	T2-1-E	5		0.21	0.66	1190	Midden	Santa Cruz Island	Island	34.0573	-119.926
29	8	Flores 2017	T2-1-F	6		0.53	0.49	1190	Midden	Santa Cruz Island	Island	34.0573	-119.926
29	8	Flores 2017	T2-1-G	7		0.58	0.37	1190	Midden	Santa Cruz Island	Island	34.0573	-119.926
29	8	Flores 2017	T2-1-H	8		0.41	0.14	1190	Midden	Santa Cruz Island	Island	34.0573	-119.926
30	8	Flores 2017	T2-2-A	1		0.42	-0.19	1190	Midden	Santa Cruz Island	Island	34.0573	-119.926
30	8	Flores 2017	T2-2-B	2		0.41	-0.05	1190	Midden	Santa Cruz Island	Island	34.0573	-119.926
30	8	Flores 2017	T2-2-C	3		0.27	0.09	1190	Midden	Santa Cruz Island	Island	34.0573	-119.926
30	8	Flores 2017	T2-2-D	4		0.05	0.41	1190	Midden	Santa Cruz Island	Island	34.0573	-119.926
30	8	Flores 2017	T2-2-E	5		-0.05	0.51	1190	Midden	Santa Cruz Island	Island	34.0573	-119.926
30	8	Flores 2017	T2-2-F	6		0.14	0.35	1190	Midden	Santa Cruz Island	Island	34.0573	-119.926
30	8	Flores 2017	T2-2-G	7		0.06	0.56	1190	Midden	Santa Cruz Island	Island	34.0573	-119.926
30	8	Flores 2017	T2-2-H	8		-0.09	0.83	1190	Midden	Santa Cruz Island	Island	34.0573	-119.926
31	8	Flores 2017	T2-3-A	1		0.25	0.88	1190	Midden	Santa Cruz Island	Island	34.0573	-119.926
31	8	Flores 2017	T2-3-B	2		0.34	0.24	1190	Midden	Santa Cruz Island	Island	34.0573	-119.926
31	8	Flores 2017	T2-3-C	3		-0.19	0.77	1190	Midden	Santa Cruz Island	Island	34.0573	-119.926
31	8	Flores 2017	T2-3-D	4		-0.24	0.98	1190	Midden	Santa Cruz Island	Island	34.0573	-119.926
31	8	Flores 2017	T2-3-E	5		0.19	0.72	1190	Midden	Santa Cruz Island	Island	34.0573	-119.926
31	8	Flores 2017	T2-3-F	6		0.49	0.5	1190	Midden	Santa Cruz Island	Island	34.0573	-119.926
31	8	Flores 2017	T2-3-G	7		0.3	0.06	1190	Midden	Santa Cruz Island	Island	34.0573	-119.926
31	8	Flores 2017	T2-3-H	8		0.04	-0.07	1190	Midden	Santa Cruz Island	Island	34.0573	-119.926
32	8	Flores 2017	T20.1.A	1		0.07	0.88	2420	Midden	Santa Cruz Island	Island	34.0573	-119.926
32	8	Flores 2017	T20.1.B	2		0.02	0.95	2420	Midden	Santa Cruz Island	Island	34.0573	-119.926
32	8	Flores 2017	T20.1.C	3		0.35	0.55	2420	Midden	Santa Cruz Island	Island	34.0573	-119.926
32	8	Flores 2017	T20.1.D	4		0.27	0.4	2420	Midden	Santa Cruz Island	Island	34.0573	-119.926
32	8	Flores 2017	T20.1.E	5		0.33	0.49	2420	Midden	Santa Cruz Island	Island	34.0573	-119.926
32	8	Flores 2017	T20.1.F	6		0.24	0.68	2420	Midden	Santa Cruz Island	Island	34.0573	-119.926
32	8	Flores 2017	T20.1.G	7		0.52	0.45	2420	Midden	Santa Cruz Island	Island	34.0573	-119.926
32	8	Flores 2017	T20.1.H	8		0.57	0.04	2420	Midden	Santa Cruz Island	Island	34.0573	-119.926
33	8	Flores 2017	T20.2.A	1		0.2	-0.02	2420	Midden	Santa Cruz Island	Island	34.0573	-119.926
33	8	Flores 2017	T20.2.B	2		0.1	-0.03	2420	Midden	Santa Cruz Island	Island	34.0573	-119.926
33	8	Flores 2017	T20.2.C	3		-0.02	0.16	2420	Midden	Santa Cruz Island	Island	34.0573	-119.926
33	8	Flores 2017	T20.2.D	4		0.1	0.52	2420	Midden	Santa Cruz Island	Island	34.0573	-119.926
33	8	Flores 2017	T20.2.E	5		0.03	0.51	2420	Midden	Santa Cruz Island	Island	34.0573	-119.926
33	8	Flores 2017	T20.2.F	6		0.08	0.7	2420	Midden	Santa Cruz Island	Island	34.0573	-119.926
33	8	Flores 2017	T20.2.G	7		0.06	0.77	2420	Midden	Santa Cruz Island	Island	34.0573	-119.926
33	8	Flores 2017	T20.2.H	8		0.13	1.13	2420	Midden	Santa Cruz Island	Island	34.0573	-119.926
34	8	Flores 2017	T20.3.A	1		0.74	0.3	2420	Midden	Santa Cruz Island	Island	34.0573	-119.926
34	8	Flores 2017	T20.3.B	2		0.87	0.19	2420	Midden	Santa Cruz Island	Island	34.0573	-119.926
34	8	Flores 2017	T20.3.C	3		0.16	1.13	2420	Midden	Santa Cruz Island	Island	34.0573	-119.926
34	8	Flores 2017	T20.3.D	4		0.51	0.91	2420	Midden	Santa Cruz Island	Island	34.0573	-119.926
34	8	Flores 2017	T20.3.E	5		0.89	0.68	2420	Midden	Santa Cruz Island	Island	34.0573	-119.926
34	8	Flores 2017	T20.3.F	6		1.26	0.21	2420	Midden	Santa Cruz Island	Island	34.0573	-119.926
34	8	Flores 2017	T20.3.G	7		1.03	0.17	2420	Midden	Santa Cruz Island	Island	34.0573	-119.926
34	8	Flores 2017	T20.3.H	8		0.97	0.19	2420	Midden	Santa Cruz Island	Island	34.0573	-119.926
35	8	Flores 2017	T21.1.A	1		0.1	0.46	2420	Midden	Santa Cruz Island	Island	34.0573	-119.926
35	8	Flores 2017	T21.1.B	2		-0.37	0.56	2420	Midden	Santa Cruz Island	Island	34.0573	-119.926
35	8	Flores 2017	T21.1.C	3		-0.03	1.03	2420	Midden	Santa Cruz Island	Island	34.0573	-119.926
35	8	Flores 2017	T21.1.D	4		-0.55	1.03	2420	Midden	Santa Cruz Island	Island	34.0573	-119.926
35	8	Flores 2017	T21.1.E	5		0.36	0.98	2420	Midden	Santa Cruz Island	Island	34.0573	-119.926
35	8	Flores 2017	T21.1.F	6		0.65	0.89	2420	Midden	Santa Cruz Island	Island	34.0573	-119.926
35	8	Flores 2017	T21.1.G	7		0.58	0.71	2420	Midden	Santa Cruz Island	Island	34.0573	-119.926
35	8	Flores 2017	T21.1.H	8		0.89	0.7	2420	Midden	Santa Cruz Island	Island	34.0573	-119.926
36	8	Flores 2017	T21.2.A	1		-0.32	0.99	2420	Midden	Santa Cruz Island	Island	34.0573	-119.926
36	8	Flores 2017	T21.2.B	2		0.66	1.03	2420	Midden	Santa Cruz Island	Island	34.0573	-119.926
36	8	Flores 2017	T21.2.C	3		0.91	0.83	2420	Midden	Santa Cruz Island	Island	34.0573	-119.926
36	8	Flores 2017	T21.2.D	4		0.9	0.57	2420	Midden	Santa Cruz Island	Island	34.0573	-119.926
36	8	Flores 2017	T21.2.E	5		0.85	-0.07	2420	Midden	Santa Cruz Island	Island	34.0573	-119.926
36	8	Flores 2017	T21.2.F	6		0.41	0.16	2420	Midden	Santa Cruz Island	Island	34.0573	-119.926
36	8	Flores 2017	T21.2.G	7		0.24	0.28	2420	Midden	Santa Cruz Island	Island	34.0573	-119.926
36	8	Flores 2017	T21.2.H	8		0.34	0.67	2420	Midden	Santa Cruz Island	Island	34.0573	-119.926
37	8	Flores 2017	T21.3.A	1		0.99	0.4	2420	Midden	Santa Cruz Island	Island	34.0573	-119.926
37	8	Flores 2017	T21.3.B	2		1.07	-0.5	2420	Midden	Santa Cruz Island	Island	34.0573	-119.926
37	8	Flores 2017	T21.3.C	3		0.69	-0.24	2420	Midden	Santa Cruz Island	Island	34.0573	-119.926
37	8	Flores 2017	T21.3.D	4		0.66	-0.19	2420	Midden	Santa Cruz Island	Island	34.0573	-119.926
37	8	Flores 2017	T21.3.E	5		0.22	-0.13	2420	Midden	Santa Cruz Island	Island	34.0573	-119.926
37	8	Flores 2017	T21.3.F	6		0.13	-0.01	2420	Midden	Santa Cruz Island	Island	34.0573	-119.926
37	8	Flores 2017	T21.3.G	7		-0.02	0.2	2420	Midden	Santa Cruz Island	Island	34.0573	-119.926
37	8	Flores 2017	T21.3.H	8		0.15	0.39	2420	Midden	Santa Cruz Island	Island	34.0573	-119.926
38	8	Flores 2017	T23-1-A	1		-0.25	-0.03	2420	Midden	Santa Cruz Island	Island	34.0573	-119.926
38	8	Flores 2017	T23-1-B	2		0.33	-0.07	2420	Midden	Santa Cruz Island	Island	34.0573	-119.926
38	8	Flores 2017	T23-1-C	3		0.17	0.13	2420	Midden	Santa Cruz Island	Island	34.0573	-119.926
38	8	Flores 2017	T23-1-D	4		-0.33	0.62	2420	Midden	Santa Cruz Island	Island	34.0573	-119.926
38	8	Flores 2017	T23-1-E	5		0.56	0.01	2420	Midden	Santa Cruz Island	Island	34.0573	-119.926
38	8	Flores 2017	T23-1-F	6		-0.05	-0.14	2420	Midden	Santa Cruz Island	Island	34.0573	-119.926
38	8	Flores 2017	T23-1-G	7		-0.21	-0.04	2420	Midden	Santa Cruz Island	Island	34.0573	-119.926
38	8	Flores 2017	T23-1-H	8		-0.29	0.26	2420	Midden	Santa Cruz Island	Island	34.0573	-119.926
39	8	Flores 2017	T23-2-A	1		0.77	0.23	2420	Midden	Santa Cruz Island	Island	34.0573	-119.926
39	8	Flores 2017	T23-2-B	2		0.36	0.64	2420	Midden	Santa Cruz Island	Island	34.0573	-119.926
39	8	Flores 2017	T23-2-C	3		0.52	0.58	2420	Midden	Santa Cruz Island	Island	34.0573	-119.926
39	8	Flores 2017	T23-2-D	4		0.7	0.22	2420	Midden	Santa Cruz Island	Island	34.0573	-119.926
39	8	Flores 2017	T23-2-E	5		0.79	-0.2	2420	Midden	Santa Cruz Island	Island	34.0573	-119.926
39	8	Flores 2017	T23-2-F	6		0.63	-0.24	2420	Midden	Santa Cruz Island	Island	34.0573	-119.926
39	8	Flores 2017	T23-2-G	7		0.54	0.03	2420	Midden	Santa Cruz Island	Island	34.0573	-119.926
39	8	Flores 2017	T23-2-H	8		0.32	0.23	2420	Midden	Santa Cruz Island	Island	34.0573	-119.926
40	8	Flores 2017	T23-3-A	1		0.35	0.82	2420	Midden	Santa Cruz Island	Island	34.0573	-119.926
40	8	Flores 2017	T23-3-B	2		0.6	0.85	2420	Midden	Santa Cruz Island	Island	34.0573	-119.926
40	8	Flores 2017	T23-3-C	3		0.72	0.84	2420	Midden	Santa Cruz Island	Island	34.0573	-119.926
40	8	Flores 2017	T23-3-D	4		0.54	0.58	2420	Midden	Santa Cruz Island	Island	34.0573	-119.926
40	8	Flores 2017	T23-3-E	5		0.62	0.13	2420	Midden	Santa Cruz Island	Island	34.0573	-119.926
40	8	Flores 2017	T23-3-F	6		0.36	0.25	2420	Midden	Santa Cruz Island	Island	34.0573	-119.926
40	8	Flores 2017	T23-3-G	7		0.23	0.39	2420	Midden	Santa Cruz Island	Island	34.0573	-119.926
40	8	Flores 2017	T23-3-H	8		0.28	0.64	2420	Midden	Santa Cruz Island	Island	34.0573	-119.926
41	8	Flores 2017	T24.1.A	1		0.69	-0.08	2420	Midden	Santa Cruz Island	Island	34.0573	-119.926
41	8	Flores 2017	T24.1.B	2		0.16	1	2420	Midden	Santa Cruz Island	Island	34.0573	-119.926
41	8	Flores 2017	T24.1.C	3		0.38	0.94	2420	Midden	Santa Cruz Island	Island	34.0573	-119.926
41	8	Flores 2017	T24.1.D	4		0.31	0.05	2420	Midden	Santa Cruz Island	Island	34.0573	-119.926
41	8	Flores 2017	T24.1.E	5		0.69	-0.01	2420	Midden	Santa Cruz Island	Island	34.0573	-119.926
41	8	Flores 2017	T24.1.F	6		0.78	0.09	2420	Midden	Santa Cruz Island	Island	34.0573	-119.926
41	8	Flores 2017	T24.1.G	7		0.59	0.29	2420	Midden	Santa Cruz Island	Island	34.0573	-119.926
41	8	Flores 2017	T24.1.H	8		0.48	0.48	2420	Midden	Santa Cruz Island	Island	34.0573	-119.926
42	8	Flores 2017	T24.2.A	1		0.19	0.85	2420	Midden	Santa Cruz Island	Island	34.0573	-119.926
42	8	Flores 2017	T24.2.B	2		0.12	0.37	2420	Midden	Santa Cruz Island	Island	34.0573	-119.926
42	8	Flores 2017	T24.2.C	3		0.33	0.71	2420	Midden	Santa Cruz Island	Island	34.0573	-119.926
42	8	Flores 2017	T24.2.D	4		0.23	-0.04	2420	Midden	Santa Cruz Island	Island	34.0573	-119.926
42	8	Flores 2017	T24.2.E	5		0.17	0.43	2420	Midden	Santa Cruz Island	Island	34.0573	-119.926
42	8	Flores 2017	T24.2.F	6		0.04	0.44	2420	Midden	Santa Cruz Island	Island	34.0573	-119.926
42	8	Flores 2017	T24.2.G	7		-0.15	0.38	2420	Midden	Santa Cruz Island	Island	34.0573	-119.926
42	8	Flores 2017	T24.2.H	8		-0.15	0.55	2420	Midden	Santa Cruz Island	Island	34.0573	-119.926
43	8	Flores 2017	T24.3.A	1		0.39	0.85	2420	Midden	Santa Cruz Island	Island	34.0573	-119.926
43	8	Flores 2017	T24.3.B	2		0.93	0.2	2420	Midden	Santa Cruz Island	Island	34.0573	-119.926
43	8	Flores 2017	T24.3.C	3		1.13	-0.14	2420	Midden	Santa Cruz Island	Island	34.0573	-119.926
43	8	Flores 2017	T24.3.D	4		0.91	-0.09	2420	Midden	Santa Cruz Island	Island	34.0573	-119.926
43	8	Flores 2017	T24.3.E	5		0.58	0.77	2420	Midden	Santa Cruz Island	Island	34.0573	-119.926
43	8	Flores 2017	T24.3.F	6		0.61	0.72	2420	Midden	Santa Cruz Island	Island	34.0573	-119.926
43	8	Flores 2017	T24.3.G	7		0.99	0.32	2420	Midden	Santa Cruz Island	Island	34.0573	-119.926
43	8	Flores 2017	T24.3.H	8		1.06	-0.02	2420	Midden	Santa Cruz Island	Island	34.0573	-119.926
44	8	Flores 2017	T25.1.A	1		0.39	0.64	2420	Midden	Santa Cruz Island	Island	34.0573	-119.926
44	8	Flores 2017	T25.1.B	2		0.5	0.71	2420	Midden	Santa Cruz Island	Island	34.0573	-119.926
44	8	Flores 2017	T25.1.C	3		0.56	0.62	2420	Midden	Santa Cruz Island	Island	34.0573	-119.926
44	8	Flores 2017	T25.1.D	4		0.61	0.6	2420	Midden	Santa Cruz Island	Island	34.0573	-119.926
44	8	Flores 2017	T25.1.E	5		0.57	0.63	2420	Midden	Santa Cruz Island	Island	34.0573	-119.926
44	8	Flores 2017	T25.1.F	6		0.5	0.27	2420	Midden	Santa Cruz Island	Island	34.0573	-119.926
44	8	Flores 2017	T25.1.G	7		0.63	0.61	2420	Midden	Santa Cruz Island	Island	34.0573	-119.926
44	8	Flores 2017	T25.1.H	8		0.65	0.3	2420	Midden	Santa Cruz Island	Island	34.0573	-119.926
45	8	Flores 2017	T25.2.A	1		0.69	0.22	2420	Midden	Santa Cruz Island	Island	34.0573	-119.926
45	8	Flores 2017	T25.2.B	2		0.54	0.48	2420	Midden	Santa Cruz Island	Island	34.0573	-119.926
45	8	Flores 2017	T25.2.C	3		0.57	0.53	2420	Midden	Santa Cruz Island	Island	34.0573	-119.926
45	8	Flores 2017	T25.2.D	4		0.63	0.45	2420	Midden	Santa Cruz Island	Island	34.0573	-119.926
45	8	Flores 2017	T25.2.E	5		0.8	0.13	2420	Midden	Santa Cruz Island	Island	34.0573	-119.926
45	8	Flores 2017	T25.2.F	6		0.63	0.28	2420	Midden	Santa Cruz Island	Island	34.0573	-119.926
45	8	Flores 2017	T25.2.G	7		0.67	0.3	2420	Midden	Santa Cruz Island	Island	34.0573	-119.926
45	8	Flores 2017	T25.2.H	8		0.5	0.38	2420	Midden	Santa Cruz Island	Island	34.0573	-119.926
46	8	Flores 2017	T25.3.A	1		0.67	0.72	2420	Midden	Santa Cruz Island	Island	34.0573	-119.926
46	8	Flores 2017	T25.3.B	2		0.76	0.42	2420	Midden	Santa Cruz Island	Island	34.0573	-119.926
46	8	Flores 2017	T25.3.C	3		0.59	1.01	2420	Midden	Santa Cruz Island	Island	34.0573	-119.926
46	8	Flores 2017	T25.3.D	4		0.9	0.44	2420	Midden	Santa Cruz Island	Island	34.0573	-119.926
46	8	Flores 2017	T25.3.E	5		0.51	0.37	2420	Midden	Santa Cruz Island	Island	34.0573	-119.926
46	8	Flores 2017	T25.3.F	6		-0.03	0.12	2420	Midden	Santa Cruz Island	Island	34.0573	-119.926
46	8	Flores 2017	T25.3.G	7		0.26	0.34	2420	Midden	Santa Cruz Island	Island	34.0573	-119.926
46	8	Flores 2017	T25.3.H	8		0.41	0.14	2420	Midden	Santa Cruz Island	Island	34.0573	-119.926
47	8	Flores 2017	T26-1-A	1		-0.16	0.65	2420	Midden	Santa Cruz Island	Island	34.0573	-119.926
47	8	Flores 2017	T26-1-B	2		0.11	0.72	2420	Midden	Santa Cruz Island	Island	34.0573	-119.926
47	8	Flores 2017	T26-1-C	3		0.45	0.77	2420	Midden	Santa Cruz Island	Island	34.0573	-119.926
47	8	Flores 2017	T26-1-D	4		0.54	0.52	2420	Midden	Santa Cruz Island	Island	34.0573	-119.926
47	8	Flores 2017	T26-1-E	5		0.63	0.71	2420	Midden	Santa Cruz Island	Island	34.0573	-119.926
47	8	Flores 2017	T26-1-F	6		0.69	0.55	2420	Midden	Santa Cruz Island	Island	34.0573	-119.926
47	8	Flores 2017	T26-1-G	7		0.66	0.37	2420	Midden	Santa Cruz Island	Island	34.0573	-119.926
47	8	Flores 2017	T26-1-H	8		0.61	0.19	2420	Midden	Santa Cruz Island	Island	34.0573	-119.926
48	8	Flores 2017	T26-2-A	1		1.01	0.21	2420	Midden	Santa Cruz Island	Island	34.0573	-119.926
48	8	Flores 2017	T26-2-B	2		1.3	-0.19	2420	Midden	Santa Cruz Island	Island	34.0573	-119.926
48	8	Flores 2017	T26-2-C	3		0.97	0.07	2420	Midden	Santa Cruz Island	Island	34.0573	-119.926
48	8	Flores 2017	T26-2-D	4		1.07	0.06	2420	Midden	Santa Cruz Island	Island	34.0573	-119.926
48	8	Flores 2017	T26-2-E	5		1.09	0.11	2420	Midden	Santa Cruz Island	Island	34.0573	-119.926
48	8	Flores 2017	T26-2-F	6		1.14	-0.07	2420	Midden	Santa Cruz Island	Island	34.0573	-119.926
48	8	Flores 2017	T26-2-G	7		1.24	-0.16	2420	Midden	Santa Cruz Island	Island	34.0573	-119.926
48	8	Flores 2017	T26-2-H	8		0.94	-0.18	2420	Midden	Santa Cruz Island	Island	34.0573	-119.926
49	8	Flores 2017	T26-3-A	1		0.79	-0.26	2420	Midden	Santa Cruz Island	Island	34.0573	-119.926
49	8	Flores 2017	T26-3-B	2		0.54	-0.54	2420	Midden	Santa Cruz Island	Island	34.0573	-119.926
49	8	Flores 2017	T26-3-C	3		0.58	-0.26	2420	Midden	Santa Cruz Island	Island	34.0573	-119.926
49	8	Flores 2017	T26-3-D	4		0.35	-0.26	2420	Midden	Santa Cruz Island	Island	34.0573	-119.926
49	8	Flores 2017	T26-3-E	5		0.17	-0.27	2420	Midden	Santa Cruz Island	Island	34.0573	-119.926
49	8	Flores 2017	T26-3-F	6		0.08	-0.01	2420	Midden	Santa Cruz Island	Island	34.0573	-119.926
49	8	Flores 2017	T26-3-G	7		-0.25	0.56	2420	Midden	Santa Cruz Island	Island	34.0573	-119.926
49	8	Flores 2017	T26-3-H	8		-0.29	0.65	2420	Midden	Santa Cruz Island	Island	34.0573	-119.926
50	8	Flores 2017	T27-1-A	1		0.59	0.15	2430	Midden	Santa Cruz Island	Island	34.0573	-119.926
50	8	Flores 2017	T27-1-B	2		0.75	0.51	2430	Midden	Santa Cruz Island	Island	34.0573	-119.926
50	8	Flores 2017	T27-1-C	3		0.64	0.15	2430	Midden	Santa Cruz Island	Island	34.0573	-119.926
50	8	Flores 2017	T27-1-D	4		0.34	0.78	2430	Midden	Santa Cruz Island	Island	34.0573	-119.926
50	8	Flores 2017	T27-1-E	5		0.84	-0.09	2430	Midden	Santa Cruz Island	Island	34.0573	-119.926
50	8	Flores 2017	T27-1-F	6		0.27	0.42	2430	Midden	Santa Cruz Island	Island	34.0573	-119.926
50	8	Flores 2017	T27-1-G	7		-0.01	0.86	2430	Midden	Santa Cruz Island	Island	34.0573	-119.926
50	8	Flores 2017	T27-1-H	8		0.06	0.97	2430	Midden	Santa Cruz Island	Island	34.0573	-119.926
51	8	Flores 2017	T27-2-A	1		0.77	0.51	2430	Midden	Santa Cruz Island	Island	34.0573	-119.926
51	8	Flores 2017	T27-2-B	2		1.23	-0.01	2430	Midden	Santa Cruz Island	Island	34.0573	-119.926
51	8	Flores 2017	T27-2-C	3		0.52	-0.02	2430	Midden	Santa Cruz Island	Island	34.0573	-119.926
51	8	Flores 2017	T27-2-D	4		0.28	0.31	2430	Midden	Santa Cruz Island	Island	34.0573	-119.926
51	8	Flores 2017	T27-2-E	5		-0.14	0.46	2430	Midden	Santa Cruz Island	Island	34.0573	-119.926
51	8	Flores 2017	T27-2-F	6		-0.03	0.68	2430	Midden	Santa Cruz Island	Island	34.0573	-119.926
51	8	Flores 2017	T27-2-G	7		-0.01	0.47	2430	Midden	Santa Cruz Island	Island	34.0573	-119.926
51	8	Flores 2017	T27-2-H	8		0.27	0.77	2430	Midden	Santa Cruz Island	Island	34.0573	-119.926
52	8	Flores 2017	T27-3-A	1		0.17	0.22	2430	Midden	Santa Cruz Island	Island	34.0573	-119.926
52	8	Flores 2017	T27-3-B	2		0.22	0.52	2430	Midden	Santa Cruz Island	Island	34.0573	-119.926
52	8	Flores 2017	T27-3-C	3		0.38	0.51	2430	Midden	Santa Cruz Island	Island	34.0573	-119.926
52	8	Flores 2017	T27-3-D	4		0.31	0.54	2430	Midden	Santa Cruz Island	Island	34.0573	-119.926
52	8	Flores 2017	T27-3-E	5		0.02	0.23	2430	Midden	Santa Cruz Island	Island	34.0573	-119.926
52	8	Flores 2017	T27-3-F	6		0.5	-0.15	2430	Midden	Santa Cruz Island	Island	34.0573	-119.926
52	8	Flores 2017	T27-3-G	7		0.58	-0.17	2430	Midden	Santa Cruz Island	Island	34.0573	-119.926
52	8	Flores 2017	T27-3-H	8		0.53	-0.05	2430	Midden	Santa Cruz Island	Island	34.0573	-119.926
53	8	Flores 2017	T5 1A	1		0.55	0.45	1507	Midden	Santa Cruz Island	Island	34.0573	-119.926
53	8	Flores 2017	T5 1B	2		0.32	0.68	1507	Midden	Santa Cruz Island	Island	34.0573	-119.926
53	8	Flores 2017	T5 1C	3		0.57	0.14	1507	Midden	Santa Cruz Island	Island	34.0573	-119.926
53	8	Flores 2017	T5 1D	4		0.3	0.62	1507	Midden	Santa Cruz Island	Island	34.0573	-119.926
53	8	Flores 2017	T5 1E	5		0.5	0.57	1507	Midden	Santa Cruz Island	Island	34.0573	-119.926
53	8	Flores 2017	T5 1F	6		0.65	0.7	1507	Midden	Santa Cruz Island	Island	34.0573	-119.926
53	8	Flores 2017	T5 1G	7		0.71	0.51	1507	Midden	Santa Cruz Island	Island	34.0573	-119.926
53	8	Flores 2017	T5 1H	8		0.84	0.62	1507	Midden	Santa Cruz Island	Island	34.0573	-119.926
54	8	Flores 2017	T5 2A	1		0.64	0.21	1507	Midden	Santa Cruz Island	Island	34.0573	-119.926
54	8	Flores 2017	T5 2B	2		0.35	0.55	1507	Midden	Santa Cruz Island	Island	34.0573	-119.926
54	8	Flores 2017	T5 2C	3		0.41	0.86	1507	Midden	Santa Cruz Island	Island	34.0573	-119.926
54	8	Flores 2017	T5 2D	4		0.56	0.61	1507	Midden	Santa Cruz Island	Island	34.0573	-119.926
54	8	Flores 2017	T5 2E	5		0.98	0.44	1507	Midden	Santa Cruz Island	Island	34.0573	-119.926
54	8	Flores 2017	T5 2F	6		0.84	0.35	1507	Midden	Santa Cruz Island	Island	34.0573	-119.926
54	8	Flores 2017	T5 2G	7		0.86	0.36	1507	Midden	Santa Cruz Island	Island	34.0573	-119.926
54	8	Flores 2017	T5 2H	8		0.63	-0.06	1507	Midden	Santa Cruz Island	Island	34.0573	-119.926
55	8	Flores 2017	T5 3A	1		0.54	0.31	1507	Midden	Santa Cruz Island	Island	34.0573	-119.926
55	8	Flores 2017	T5 3B	2		0.61	-0.12	1507	Midden	Santa Cruz Island	Island	34.0573	-119.926
55	8	Flores 2017	T5 3C	3		0.52	0.07	1507	Midden	Santa Cruz Island	Island	34.0573	-119.926
55	8	Flores 2017	T5 3D	4		0.36	0.43	1507	Midden	Santa Cruz Island	Island	34.0573	-119.926
55	8	Flores 2017	T5 3E	5		0.29	0.54	1507	Midden	Santa Cruz Island	Island	34.0573	-119.926
55	8	Flores 2017	T5 3F	6		0.18	0.37	1507	Midden	Santa Cruz Island	Island	34.0573	-119.926
55	8	Flores 2017	T5 3G	7		0.3	0.5	1507	Midden	Santa Cruz Island	Island	34.0573	-119.926
55	8	Flores 2017	T5 3H	8		0.3	0.43	1507	Midden	Santa Cruz Island	Island	34.0573	-119.926
56	8	Flores 2017	T6.1.A	1		0.87	0.46	1612	Midden	Santa Cruz Island	Island	34.0573	-119.926
56	8	Flores 2017	T6.1.B	2		0.3	0.87	1612	Midden	Santa Cruz Island	Island	34.0573	-119.926
56	8	Flores 2017	T6.1.C	3		0	1.23	1612	Midden	Santa Cruz Island	Island	34.0573	-119.926
56	8	Flores 2017	T6.1.D	4		0.53	1.13	1612	Midden	Santa Cruz Island	Island	34.0573	-119.926
56	8	Flores 2017	T6.1.E	5		0.48	0.62	1612	Midden	Santa Cruz Island	Island	34.0573	-119.926
56	8	Flores 2017	T6.1.F	6		1.08	0.35	1612	Midden	Santa Cruz Island	Island	34.0573	-119.926
56	8	Flores 2017	T6.1.G	7		0.76	0.14	1612	Midden	Santa Cruz Island	Island	34.0573	-119.926
56	8	Flores 2017	T6.1.H	8		0.54	0.35	1612	Midden	Santa Cruz Island	Island	34.0573	-119.926
57	8	Flores 2017	T6.2.A	1		0.67	-0.15	1612	Midden	Santa Cruz Island	Island	34.0573	-119.926
57	8	Flores 2017	T6.2.B	2		0.69	-0.31	1612	Midden	Santa Cruz Island	Island	34.0573	-119.926
57	8	Flores 2017	T6.2.C	3		0.47	-0.09	1612	Midden	Santa Cruz Island	Island	34.0573	-119.926
57	8	Flores 2017	T6.2.D	4		0.22	-0.05	1612	Midden	Santa Cruz Island	Island	34.0573	-119.926
57	8	Flores 2017	T6.2.E	5		0.01	-0.05	1612	Midden	Santa Cruz Island	Island	34.0573	-119.926
57	8	Flores 2017	T6.2.F	6		-0.22	-0.02	1612	Midden	Santa Cruz Island	Island	34.0573	-119.926
57	8	Flores 2017	T6.2.G	7		-0.29	0.13	1612	Midden	Santa Cruz Island	Island	34.0573	-119.926
57	8	Flores 2017	T6.2.H	8		-0.51	0.31	1612	Midden	Santa Cruz Island	Island	34.0573	-119.926
58	8	Flores 2017	T6.3.A	1		0.55	-0.1	1612	Midden	Santa Cruz Island	Island	34.0573	-119.926
58	8	Flores 2017	T6.3.B	2		0.15	0.82	1612	Midden	Santa Cruz Island	Island	34.0573	-119.926
58	8	Flores 2017	T6.3.C	3		0.6	0.34	1612	Midden	Santa Cruz Island	Island	34.0573	-119.926
58	8	Flores 2017	T6.3.D	4		0.68	0.38	1612	Midden	Santa Cruz Island	Island	34.0573	-119.926
58	8	Flores 2017	T6.3.E	5		0.72	-0.12	1612	Midden	Santa Cruz Island	Island	34.0573	-119.926
58	8	Flores 2017	T6.3.F	6		0.46	-0.31	1612	Midden	Santa Cruz Island	Island	34.0573	-119.926
58	8	Flores 2017	T6.3.G	7		-0.3	0.16	1612	Midden	Santa Cruz Island	Island	34.0573	-119.926
58	8	Flores 2017	T6.3.H	8		-0.49	0.36	1612	Midden	Santa Cruz Island	Island	34.0573	-119.926
59	8	Flores 2017	T8.1.A	1		0.54	-0.01	1825	Midden	Santa Cruz Island	Island	34.0573	-119.926
59	8	Flores 2017	T8.1.B	2		0.01	0.96	1825	Midden	Santa Cruz Island	Island	34.0573	-119.926
59	8	Flores 2017	T8.1.C	3		-0.02	0.5	1825	Midden	Santa Cruz Island	Island	34.0573	-119.926
59	8	Flores 2017	T8.1.D	4		-0.15	0.85	1825	Midden	Santa Cruz Island	Island	34.0573	-119.926
59	8	Flores 2017	T8.1.E	5		0.5	0.41	1825	Midden	Santa Cruz Island	Island	34.0573	-119.926
59	8	Flores 2017	T8.1.F	6		0.21	0.68	1825	Midden	Santa Cruz Island	Island	34.0573	-119.926
59	8	Flores 2017	T8.1.G	7		0.39	0.75	1825	Midden	Santa Cruz Island	Island	34.0573	-119.926
59	8	Flores 2017	T8.1.H	8		0.3	0.01	1825	Midden	Santa Cruz Island	Island	34.0573	-119.926
60	8	Flores 2017	T8.2.A	1		0.3	0.65	1825	Midden	Santa Cruz Island	Island	34.0573	-119.926
60	8	Flores 2017	T8.2.B	2		0.64	0.07	1825	Midden	Santa Cruz Island	Island	34.0573	-119.926
60	8	Flores 2017	T8.2.C	3		0.45	0.43	1825	Midden	Santa Cruz Island	Island	34.0573	-119.926
60	8	Flores 2017	T8.2.D	4		0.58	0.68	1825	Midden	Santa Cruz Island	Island	34.0573	-119.926
60	8	Flores 2017	T8.2.E	5		0.86	0.72	1825	Midden	Santa Cruz Island	Island	34.0573	-119.926
60	8	Flores 2017	T8.2.F	6		1.08	0.35	1825	Midden	Santa Cruz Island	Island	34.0573	-119.926
60	8	Flores 2017	T8.2.G	7		1.13	0.08	1825	Midden	Santa Cruz Island	Island	34.0573	-119.926
60	8	Flores 2017	T8.2.H	8		0.36	0.38	1825	Midden	Santa Cruz Island	Island	34.0573	-119.926
61	8	Flores 2017	T8.3.A	1		0.87	0.61	1825	Midden	Santa Cruz Island	Island	34.0573	-119.926
61	8	Flores 2017	T8.3.B	2		1.28	0.22	1825	Midden	Santa Cruz Island	Island	34.0573	-119.926
61	8	Flores 2017	T8.3.C	3		1.18	0.49	1825	Midden	Santa Cruz Island	Island	34.0573	-119.926
61	8	Flores 2017	T8.3.D	4		1.38	0.04	1825	Midden	Santa Cruz Island	Island	34.0573	-119.926
61	8	Flores 2017	T8.3.E	5		1.23	-0.01	1825	Midden	Santa Cruz Island	Island	34.0573	-119.926
61	8	Flores 2017	T8.3.F	6		1.29	0.16	1825	Midden	Santa Cruz Island	Island	34.0573	-119.926
61	8	Flores 2017	T8.3.G	7		1.17	0.61	1825	Midden	Santa Cruz Island	Island	34.0573	-119.926
61	8	Flores 2017	T8.3.H	8		1.24	0.56	1825	Midden	Santa Cruz Island	Island	34.0573	-119.926
62	8	Flores 2017	W.1.1.A	1		0.72	1.65	1610	Midden	Santa Cruz Island	Island	34.0573	-119.926
62	8	Flores 2017	W.1.1.B	2		0.61	0.76	1610	Midden	Santa Cruz Island	Island	34.0573	-119.926
62	8	Flores 2017	W.1.1.C	3		1.23	1.28	1610	Midden	Santa Cruz Island	Island	34.0573	-119.926
62	8	Flores 2017	W.1.1.D	4		1.52	0.92	1610	Midden	Santa Cruz Island	Island	34.0573	-119.926
62	8	Flores 2017	W.1.1.E	5		0.86	-0.07	1610	Midden	Santa Cruz Island	Island	34.0573	-119.926
62	8	Flores 2017	W.1.1.F	6		0.24	0.14	1610	Midden	Santa Cruz Island	Island	34.0573	-119.926
62	8	Flores 2017	W.1.1.G	7		0.29	0.93	1610	Midden	Santa Cruz Island	Island	34.0573	-119.926
62	8	Flores 2017	W.1.1.H	8		0.43	0.98	1610	Midden	Santa Cruz Island	Island	34.0573	-119.926
63	8	Flores 2017	W.1.2.A	1		0.8	0.26	1610	Midden	Santa Cruz Island	Island	34.0573	-119.926
63	8	Flores 2017	W.1.2.B	2		0.07	0.24	1610	Midden	Santa Cruz Island	Island	34.0573	-119.926
63	8	Flores 2017	W.1.2.C	3		0.44	0.82	1610	Midden	Santa Cruz Island	Island	34.0573	-119.926
63	8	Flores 2017	W.1.2.D	4		0.43	1.43	1610	Midden	Santa Cruz Island	Island	34.0573	-119.926
63	8	Flores 2017	W.1.2.E	5		0.28	1.06	1610	Midden	Santa Cruz Island	Island	34.0573	-119.926
63	8	Flores 2017	W.1.2.F	6		0.84	0.32	1610	Midden	Santa Cruz Island	Island	34.0573	-119.926
63	8	Flores 2017	W.1.2.G	7		0.7	0.68	1610	Midden	Santa Cruz Island	Island	34.0573	-119.926
63	8	Flores 2017	W.1.2.H	8		0.63	0.45	1610	Midden	Santa Cruz Island	Island	34.0573	-119.926
64	8	Flores 2017	W.1.3.A	1		-0.05	-0.1	1610	Midden	Santa Cruz Island	Island	34.0573	-119.926
64	8	Flores 2017	W.1.3.B	2		0.06	1.04	1610	Midden	Santa Cruz Island	Island	34.0573	-119.926
64	8	Flores 2017	W.1.3.C	3		0.29	0.17	1610	Midden	Santa Cruz Island	Island	34.0573	-119.926
64	8	Flores 2017	W.1.3.D	4		0.42	0.11	1610	Midden	Santa Cruz Island	Island	34.0573	-119.926
64	8	Flores 2017	W.1.3.E	5		0.59	0.78	1610	Midden	Santa Cruz Island	Island	34.0573	-119.926
64	8	Flores 2017	W.1.3.F	6		0.13	0.05	1610	Midden	Santa Cruz Island	Island	34.0573	-119.926
64	8	Flores 2017	W.1.3.G	7		-0.04	0.02	1610	Midden	Santa Cruz Island	Island	34.0573	-119.926
64	8	Flores 2017	W.1.3.H	8		0.29	0.08	1610	Midden	Santa Cruz Island	Island	34.0573	-119.926
65	8	Flores 2017	W.1.4.A	1		1.05	-0.79	1610	Midden	Santa Cruz Island	Island	34.0573	-119.926
65	8	Flores 2017	W.1.4.B	2		0.82	-0.78	1610	Midden	Santa Cruz Island	Island	34.0573	-119.926
65	8	Flores 2017	W.1.4.C	3		-0.04	-0.3	1610	Midden	Santa Cruz Island	Island	34.0573	-119.926
65	8	Flores 2017	W.1.4.D	4		0.34	0.43	1610	Midden	Santa Cruz Island	Island	34.0573	-119.926
65	8	Flores 2017	W.1.4.E	5		0.26	0.16	1610	Midden	Santa Cruz Island	Island	34.0573	-119.926
65	8	Flores 2017	W.1.4.F	6		0.62	-0.24	1610	Midden	Santa Cruz Island	Island	34.0573	-119.926
65	8	Flores 2017	W.1.4.G	7		0.37	0.86	1610	Midden	Santa Cruz Island	Island	34.0573	-119.926
65	8	Flores 2017	W.1.4.H	8		0.25	0.57	1610	Midden	Santa Cruz Island	Island	34.0573	-119.926
66	8	Flores 2017	W.10.1.A	1		1.25	0.23	2590	Midden	Santa Cruz Island	Island	33.9619	-119.756
66	8	Flores 2017	W.10.1.B	2		0.84	0.37	2590	Midden	Santa Cruz Island	Island	33.9619	-119.756
66	8	Flores 2017	W.10.1.C	3		1.41	-0.26	2590	Midden	Santa Cruz Island	Island	33.9619	-119.756
66	8	Flores 2017	W.10.1.D	4		1.35	-0.49	2590	Midden	Santa Cruz Island	Island	33.9619	-119.756
66	8	Flores 2017	W.10.1.E	5		1.03	-0.1	2590	Midden	Santa Cruz Island	Island	33.9619	-119.756
66	8	Flores 2017	W.10.1.F	6		0.98	0.15	2590	Midden	Santa Cruz Island	Island	33.9619	-119.756
66	8	Flores 2017	W.10.1.G	7		0.67	0.67	2590	Midden	Santa Cruz Island	Island	33.9619	-119.756
66	8	Flores 2017	W.10.1.H	8		0.86	1.07	2590	Midden	Santa Cruz Island	Island	33.9619	-119.756
67	8	Flores 2017	W.10.2.A	1		0.1	1.26	2590	Midden	Santa Cruz Island	Island	33.9619	-119.756
67	8	Flores 2017	W.10.2.B	2		0.11	0.65	2590	Midden	Santa Cruz Island	Island	33.9619	-119.756
67	8	Flores 2017	W.10.2.C	3		-0.03	1.05	2590	Midden	Santa Cruz Island	Island	33.9619	-119.756
67	8	Flores 2017	W.10.2.D	4		-0.31	0.91	2590	Midden	Santa Cruz Island	Island	33.9619	-119.756
67	8	Flores 2017	W.10.2.E	5		0.04	1.4	2590	Midden	Santa Cruz Island	Island	33.9619	-119.756
67	8	Flores 2017	W.10.2.F	6		0.09	0.43	2590	Midden	Santa Cruz Island	Island	33.9619	-119.756
67	8	Flores 2017	W.10.2.G	7		0.16	0.24	2590	Midden	Santa Cruz Island	Island	33.9619	-119.756
67	8	Flores 2017	W.10.2.H	8		0.23	0.76	2590	Midden	Santa Cruz Island	Island	33.9619	-119.756
68	8	Flores 2017	W.10.3.A	1		0.63	-0.18	2590	Midden	Santa Cruz Island	Island	33.9619	-119.756
68	8	Flores 2017	W.10.3.B	2		0.18	0.27	2590	Midden	Santa Cruz Island	Island	33.9619	-119.756
68	8	Flores 2017	W.10.3.C	3		0.51	0.62	2590	Midden	Santa Cruz Island	Island	33.9619	-119.756
68	8	Flores 2017	W.10.3.D	4		0.53	0.74	2590	Midden	Santa Cruz Island	Island	33.9619	-119.756
68	8	Flores 2017	W.10.3.E	5		0.71	0.91	2590	Midden	Santa Cruz Island	Island	33.9619	-119.756
68	8	Flores 2017	W.10.3.F	6		0.77	0.08	2590	Midden	Santa Cruz Island	Island	33.9619	-119.756
68	8	Flores 2017	W.10.3.G	7		0.72	0.74	2590	Midden	Santa Cruz Island	Island	33.9619	-119.756
68	8	Flores 2017	W.10.3.H	8		0.93	0.73	2590	Midden	Santa Cruz Island	Island	33.9619	-119.756
69	8	Flores 2017	W.10.4.A	1		0.2	0.57	2590	Midden	Santa Cruz Island	Island	33.9619	-119.756
69	8	Flores 2017	W.10.4.B	2		0.41	0.69	2590	Midden	Santa Cruz Island	Island	33.9619	-119.756
69	8	Flores 2017	W.10.4.C	3		0.46	0.6	2590	Midden	Santa Cruz Island	Island	33.9619	-119.756
69	8	Flores 2017	W.10.4.D	4		0.5	0.5	2590	Midden	Santa Cruz Island	Island	33.9619	-119.756
69	8	Flores 2017	W.10.4.E	5		0.77	-0.38	2590	Midden	Santa Cruz Island	Island	33.9619	-119.756
69	8	Flores 2017	W.10.4.F	6		0.68	0.28	2590	Midden	Santa Cruz Island	Island	33.9619	-119.756
69	8	Flores 2017	W.10.4.G	7		0.16	0.33	2590	Midden	Santa Cruz Island	Island	33.9619	-119.756
69	8	Flores 2017	W.10.4.H	8		0.94	-0.35	2590	Midden	Santa Cruz Island	Island	33.9619	-119.756
70	8	Flores 2017	W.11.1.A	1		1.04	0.53	2660	Midden	Santa Cruz Island	Island	33.9619	-119.756
70	8	Flores 2017	W.11.1.B	2		0.86	1.27	2660	Midden	Santa Cruz Island	Island	33.9619	-119.756
70	8	Flores 2017	W.11.1.C	3		1.14	0.55	2660	Midden	Santa Cruz Island	Island	33.9619	-119.756
70	8	Flores 2017	W.11.1.D	4		0.83	0.84	2660	Midden	Santa Cruz Island	Island	33.9619	-119.756
70	8	Flores 2017	W.11.1.E	5		1.1	1.25	2660	Midden	Santa Cruz Island	Island	33.9619	-119.756
70	8	Flores 2017	W.11.1.F	6		1.05	0.2	2660	Midden	Santa Cruz Island	Island	33.9619	-119.756
70	8	Flores 2017	W.11.1.G	7		1.05	0.42	2660	Midden	Santa Cruz Island	Island	33.9619	-119.756
70	8	Flores 2017	W.11.1.H	8		0.94	0.79	2660	Midden	Santa Cruz Island	Island	33.9619	-119.756
71	8	Flores 2017	W.11.2.A	1		0.05	0.43	2660	Midden	Santa Cruz Island	Island	33.9619	-119.756
71	8	Flores 2017	W.11.2.B	2		0.35	0.31	2660	Midden	Santa Cruz Island	Island	33.9619	-119.756
71	8	Flores 2017	W.11.2.C	3		0.51	0.53	2660	Midden	Santa Cruz Island	Island	33.9619	-119.756
71	8	Flores 2017	W.11.2.D	4		0.02	1.35	2660	Midden	Santa Cruz Island	Island	33.9619	-119.756
71	8	Flores 2017	W.11.2.E	5		0.4	1.98	2660	Midden	Santa Cruz Island	Island	33.9619	-119.756
71	8	Flores 2017	W.11.2.F	6		0.35	1.59	2660	Midden	Santa Cruz Island	Island	33.9619	-119.756
71	8	Flores 2017	W.11.2.G	7		0.35	1.3	2660	Midden	Santa Cruz Island	Island	33.9619	-119.756
71	8	Flores 2017	W.11.2.H	8		0.43	0.4	2660	Midden	Santa Cruz Island	Island	33.9619	-119.756
72	8	Flores 2017	W.11.3.A	1		0.54	0.31	2660	Midden	Santa Cruz Island	Island	33.9619	-119.756
72	8	Flores 2017	W.11.3.B	2		0.68	0.88	2660	Midden	Santa Cruz Island	Island	33.9619	-119.756
72	8	Flores 2017	W.11.3.C	3		0.7	1.29	2660	Midden	Santa Cruz Island	Island	33.9619	-119.756
72	8	Flores 2017	W.11.3.D	4		0.34	0.91	2660	Midden	Santa Cruz Island	Island	33.9619	-119.756
72	8	Flores 2017	W.11.3.E	5		0.26	1.55	2660	Midden	Santa Cruz Island	Island	33.9619	-119.756
72	8	Flores 2017	W.11.3.F	6		0.59	1.83	2660	Midden	Santa Cruz Island	Island	33.9619	-119.756
72	8	Flores 2017	W.11.3.G	7		0.61	1.2	2660	Midden	Santa Cruz Island	Island	33.9619	-119.756
72	8	Flores 2017	W.11.3.H	8		0.74	0.84	2660	Midden	Santa Cruz Island	Island	33.9619	-119.756
73	8	Flores 2017	W.12.1.A	1		0.68	0.99	2660	Midden	Santa Cruz Island	Island	33.9619	-119.756
73	8	Flores 2017	W.12.1.B	2		0.38	0.14	2660	Midden	Santa Cruz Island	Island	33.9619	-119.756
73	8	Flores 2017	W.12.1.C	3		0.26	0.51	2660	Midden	Santa Cruz Island	Island	33.9619	-119.756
73	8	Flores 2017	W.12.1.D	4		0.87	0.18	2660	Midden	Santa Cruz Island	Island	33.9619	-119.756
73	8	Flores 2017	W.12.1.E	5		0.95	0.71	2660	Midden	Santa Cruz Island	Island	33.9619	-119.756
73	8	Flores 2017	W.12.1.F	6		1.15	0.88	2660	Midden	Santa Cruz Island	Island	33.9619	-119.756
73	8	Flores 2017	W.12.1.G	7		1.14	0.51	2660	Midden	Santa Cruz Island	Island	33.9619	-119.756
73	8	Flores 2017	W.12.1.H	8		0.61	-1.84	2660	Midden	Santa Cruz Island	Island	33.9619	-119.756
74	8	Flores 2017	W.2.1.A	1		1.97	0.74	950	Midden	Santa Cruz Island	Island	33.9619	-119.756
74	8	Flores 2017	W.2.1.B	2		1.67	0.94	950	Midden	Santa Cruz Island	Island	33.9619	-119.756
74	8	Flores 2017	W.2.1.C	3		1.57	0.07	950	Midden	Santa Cruz Island	Island	33.9619	-119.756
74	8	Flores 2017	W.2.1.D	4		1.1	-0.22	950	Midden	Santa Cruz Island	Island	33.9619	-119.756
74	8	Flores 2017	W.2.1.E	5		0.54	0.26	950	Midden	Santa Cruz Island	Island	33.9619	-119.756
74	8	Flores 2017	W.2.1.F	6		0.18	0.66	950	Midden	Santa Cruz Island	Island	33.9619	-119.756
74	8	Flores 2017	W.2.1.G	7		0.33	1.46	950	Midden	Santa Cruz Island	Island	33.9619	-119.756
74	8	Flores 2017	W.2.1.H	8		0.71	1.24	950	Midden	Santa Cruz Island	Island	33.9619	-119.756
75	8	Flores 2017	W.2.2.A	1		1.09	0.14	950	Midden	Santa Cruz Island	Island	33.9619	-119.756
75	8	Flores 2017	W.2.2.B	2		0.98	0.59	950	Midden	Santa Cruz Island	Island	33.9619	-119.756
75	8	Flores 2017	W.2.2.C	3		0.64	0.64	950	Midden	Santa Cruz Island	Island	33.9619	-119.756
75	8	Flores 2017	W.2.2.D	4		0.73	0.63	950	Midden	Santa Cruz Island	Island	33.9619	-119.756
75	8	Flores 2017	W.2.2.E	5		0.66	0.83	950	Midden	Santa Cruz Island	Island	33.9619	-119.756
75	8	Flores 2017	W.2.2.F	6		0.77	1.38	950	Midden	Santa Cruz Island	Island	33.9619	-119.756
75	8	Flores 2017	W.2.2.G	7		0.7	0.9	950	Midden	Santa Cruz Island	Island	33.9619	-119.756
75	8	Flores 2017	W.2.2.H	8		0.59	0.61	950	Midden	Santa Cruz Island	Island	33.9619	-119.756
76	8	Flores 2017	W.2.3.A	1		1.63	-0.11	950	Midden	Santa Cruz Island	Island	33.9619	-119.756
76	8	Flores 2017	W.2.3.B	2		1.49	-0.31	950	Midden	Santa Cruz Island	Island	33.9619	-119.756
76	8	Flores 2017	W.2.3.C	3		1.2	-0.06	950	Midden	Santa Cruz Island	Island	33.9619	-119.756
76	8	Flores 2017	W.2.3.D	4		0.91	0.06	950	Midden	Santa Cruz Island	Island	33.9619	-119.756
76	8	Flores 2017	W.2.3.E	5		0.8	0.11	950	Midden	Santa Cruz Island	Island	33.9619	-119.756
76	8	Flores 2017	W.2.3.F	6		0.49	0.43	950	Midden	Santa Cruz Island	Island	33.9619	-119.756
76	8	Flores 2017	W.2.3.G	7		0.8	0.9	950	Midden	Santa Cruz Island	Island	33.9619	-119.756
76	8	Flores 2017	W.2.3.H	8		0.9	1.05	950	Midden	Santa Cruz Island	Island	33.9619	-119.756
77	8	Flores 2017	W.2.4.A	1		1.15	-0.05	950	Midden	Santa Cruz Island	Island	33.9619	-119.756
77	8	Flores 2017	W.2.4.B	2		1.25	0.3	950	Midden	Santa Cruz Island	Island	33.9619	-119.756
77	8	Flores 2017	W.2.4.C	3		0.76	0.29	950	Midden	Santa Cruz Island	Island	33.9619	-119.756
77	8	Flores 2017	W.2.4.D	4		0.61	1.01	950	Midden	Santa Cruz Island	Island	33.9619	-119.756
77	8	Flores 2017	W.2.4.E	5		0.66	0.76	950	Midden	Santa Cruz Island	Island	33.9619	-119.756
77	8	Flores 2017	W.2.4.F	6		0.76	0.82	950	Midden	Santa Cruz Island	Island	33.9619	-119.756
77	8	Flores 2017	W.2.4.G	7		0.71	0.79	950	Midden	Santa Cruz Island	Island	33.9619	-119.756
77	8	Flores 2017	W.2.4.H	8		0.77	0.62	950	Midden	Santa Cruz Island	Island	33.9619	-119.756
78	8	Flores 2017	W.3.1.A	1		1.52	-0.2	2300	Midden	Santa Cruz Island	Island	33.9619	-119.756
78	8	Flores 2017	W.3.1.B	2		1.37	-0.16	2300	Midden	Santa Cruz Island	Island	33.9619	-119.756
78	8	Flores 2017	W.3.1.C	3		0.85	0.36	2300	Midden	Santa Cruz Island	Island	33.9619	-119.756
78	8	Flores 2017	W.3.1.D	4		0.42	0.54	2300	Midden	Santa Cruz Island	Island	33.9619	-119.756
78	8	Flores 2017	W.3.1.E	5		0.28	0.52	2300	Midden	Santa Cruz Island	Island	33.9619	-119.756
78	8	Flores 2017	W.3.1.F	6		0.09	0.43	2300	Midden	Santa Cruz Island	Island	33.9619	-119.756
78	8	Flores 2017	W.3.1.G	7		0.44	-0.32	2300	Midden	Santa Cruz Island	Island	33.9619	-119.756
78	8	Flores 2017	W.3.1.H	8		0.82	-0.32	2300	Midden	Santa Cruz Island	Island	33.9619	-119.756
79	8	Flores 2017	W.3.2.A	1		0.07	0.16	2300	Midden	Santa Cruz Island	Island	33.9619	-119.756
79	8	Flores 2017	W.3.2.B	2		0.73	0.58	2300	Midden	Santa Cruz Island	Island	33.9619	-119.756
79	8	Flores 2017	W.3.2.C	3		0.5	0.11	2300	Midden	Santa Cruz Island	Island	33.9619	-119.756
79	8	Flores 2017	W.3.2.D	4		0.48	-0.41	2300	Midden	Santa Cruz Island	Island	33.9619	-119.756
79	8	Flores 2017	W.3.2.E	5		0.52	-0.48	2300	Midden	Santa Cruz Island	Island	33.9619	-119.756
79	8	Flores 2017	W.3.2.F	6		0.32	-0.56	2300	Midden	Santa Cruz Island	Island	33.9619	-119.756
79	8	Flores 2017	W.3.2.G	7		0.46	-0.86	2300	Midden	Santa Cruz Island	Island	33.9619	-119.756
79	8	Flores 2017	W.3.2.H	8		0.38	-0.55	2300	Midden	Santa Cruz Island	Island	33.9619	-119.756
80	8	Flores 2017	W.3.3.A	1		1.29	-0.29	2300	Midden	Santa Cruz Island	Island	33.9619	-119.756
80	8	Flores 2017	W.3.3.B	2		0.69	-1.23	2300	Midden	Santa Cruz Island	Island	33.9619	-119.756
80	8	Flores 2017	W.3.3.C	3		0.65	0.79	2300	Midden	Santa Cruz Island	Island	33.9619	-119.756
80	8	Flores 2017	W.3.3.D	4		0.06	0.57	2300	Midden	Santa Cruz Island	Island	33.9619	-119.756
80	8	Flores 2017	W.3.3.E	5		0.2	1.02	2300	Midden	Santa Cruz Island	Island	33.9619	-119.756
80	8	Flores 2017	W.3.3.F	6		0.12	0.94	2300	Midden	Santa Cruz Island	Island	33.9619	-119.756
80	8	Flores 2017	W.3.3.G	7		0.15	0.92	2300	Midden	Santa Cruz Island	Island	33.9619	-119.756
80	8	Flores 2017	W.3.3.H	8		0.15	0.91	2300	Midden	Santa Cruz Island	Island	33.9619	-119.756
81	8	Flores 2017	W.3.4.A	1		0.86	-0.49	2300	Midden	Santa Cruz Island	Island	33.9619	-119.756
81	8	Flores 2017	W.3.4.B	2		0.6	-0.57	2300	Midden	Santa Cruz Island	Island	33.9619	-119.756
81	8	Flores 2017	W.3.4.C	3		0.25	-0.37	2300	Midden	Santa Cruz Island	Island	33.9619	-119.756
81	8	Flores 2017	W.3.4.D	4		0.04	-0.74	2300	Midden	Santa Cruz Island	Island	33.9619	-119.756
81	8	Flores 2017	W.3.4.E	5		0.06	-0.81	2300	Midden	Santa Cruz Island	Island	33.9619	-119.756
81	8	Flores 2017	W.3.4.F	6		-0.24	-0.26	2300	Midden	Santa Cruz Island	Island	33.9619	-119.756
81	8	Flores 2017	W.3.4.G	7		-0.01	0.08	2300	Midden	Santa Cruz Island	Island	33.9619	-119.756
81	8	Flores 2017	W.3.4.H	8		0.06	0.25	2300	Midden	Santa Cruz Island	Island	33.9619	-119.756
82	8	Flores 2017	W.4.1.A	1		-0.11	-0.11	2480	Midden	Santa Cruz Island	Island	33.9147	-120.053
82	8	Flores 2017	W.4.1.B	2		0.71	0.95	2480	Midden	Santa Cruz Island	Island	33.9147	-120.053
82	8	Flores 2017	W.4.1.C	3		0.66	-0.12	2480	Midden	Santa Cruz Island	Island	33.9147	-120.053
82	8	Flores 2017	W.4.1.D	4		0.52	-0.1	2480	Midden	Santa Cruz Island	Island	33.9147	-120.053
82	8	Flores 2017	W.4.1.E	5		0.58	0.03	2480	Midden	Santa Cruz Island	Island	33.9147	-120.053
82	8	Flores 2017	W.4.1.F	6		0.1	0.31	2480	Midden	Santa Cruz Island	Island	33.9147	-120.053
82	8	Flores 2017	W.4.1G	7		-0.42	0.45	2480	Midden	Santa Cruz Island	Island	33.9147	-120.053
82	8	Flores 2017	W.4.1H	8		-0.04	0.7	2480	Midden	Santa Cruz Island	Island	33.9147	-120.053
83	8	Flores 2017	W.4.2A	1		1.16	-1.17	2480	Midden	Santa Cruz Island	Island	33.9147	-120.053
83	8	Flores 2017	W.4.2B	2		0.87	0.01	2480	Midden	Santa Cruz Island	Island	33.9147	-120.053
83	8	Flores 2017	W.4.2C	3		0.8	0.7	2480	Midden	Santa Cruz Island	Island	33.9147	-120.053
83	8	Flores 2017	W.4.2D	4		0.98	-0.43	2480	Midden	Santa Cruz Island	Island	33.9147	-120.053
83	8	Flores 2017	W.4.2E	5		1.07	0.34	2480	Midden	Santa Cruz Island	Island	33.9147	-120.053
83	8	Flores 2017	W.4.2F	6		0.98	0.44	2480	Midden	Santa Cruz Island	Island	33.9147	-120.053
83	8	Flores 2017	W.4.2G	7		-0.81	-2.24	2480	Midden	Santa Cruz Island	Island	33.9147	-120.053
83	8	Flores 2017	W.4.2H	8		1.1	1.15	2480	Midden	Santa Cruz Island	Island	33.9147	-120.053
84	8	Flores 2017	W.4.3A	1		0.05	0.97	2480	Midden	Santa Cruz Island	Island	33.9147	-120.053
84	8	Flores 2017	W.4.3B	2		0.07	1.54	2480	Midden	Santa Cruz Island	Island	33.9147	-120.053
84	8	Flores 2017	W.4.3C	3		0.32	0.32	2480	Midden	Santa Cruz Island	Island	33.9147	-120.053
84	8	Flores 2017	W.4.3D	4		-0.15	0.67	2480	Midden	Santa Cruz Island	Island	33.9147	-120.053
84	8	Flores 2017	W.4.3E	5		-0.08	1.37	2480	Midden	Santa Cruz Island	Island	33.9147	-120.053
84	8	Flores 2017	W.4.3F	6		0.06	1.33	2480	Midden	Santa Cruz Island	Island	33.9147	-120.053
84	8	Flores 2017	W.4.3G	7		0.23	1.19	2480	Midden	Santa Cruz Island	Island	33.9147	-120.053
84	8	Flores 2017	W.4.3H	8		0.11	1.13	2480	Midden	Santa Cruz Island	Island	33.9147	-120.053
85	8	Flores 2017	W.4.4A	1		0.63	1.29	2480	Midden	Santa Cruz Island	Island	33.9147	-120.053
85	8	Flores 2017	W.4.4B	2		0.19	0.4	2480	Midden	Santa Cruz Island	Island	33.9147	-120.053
85	8	Flores 2017	W.4.4C	3		-0.04	0.55	2480	Midden	Santa Cruz Island	Island	33.9147	-120.053
85	8	Flores 2017	W.4.4D	4		-0.07	1.26	2480	Midden	Santa Cruz Island	Island	33.9147	-120.053
85	8	Flores 2017	W.4.4E	5		0.34	1.24	2480	Midden	Santa Cruz Island	Island	33.9147	-120.053
85	8	Flores 2017	W.4.4F	6		0.37	0.76	2480	Midden	Santa Cruz Island	Island	33.9147	-120.053
85	8	Flores 2017	W.4.4G	7		0.18	0.11	2480	Midden	Santa Cruz Island	Island	33.9147	-120.053
85	8	Flores 2017	W.4.4H	8		0.55	0.24	2480	Midden	Santa Cruz Island	Island	33.9147	-120.053
86	8	Flores 2017	W.5.1A	1		0.99	0.36	2480	Midden	Santa Cruz Island	Island	33.9147	-120.053
86	8	Flores 2017	W.5.1B	2		0.72	0.26	2480	Midden	Santa Cruz Island	Island	33.9147	-120.053
86	8	Flores 2017	W.5.1C	3		0.71	0.47	2480	Midden	Santa Cruz Island	Island	33.9147	-120.053
86	8	Flores 2017	W.5.1D	4		0.6	0.74	2480	Midden	Santa Cruz Island	Island	33.9147	-120.053
86	8	Flores 2017	W.5.1E	5		0.57	0.67	2480	Midden	Santa Cruz Island	Island	33.9147	-120.053
86	8	Flores 2017	W.5.1F	6		0.92	0.6	2480	Midden	Santa Cruz Island	Island	33.9147	-120.053
86	8	Flores 2017	W.5.1G	7		0.95	-0.05	2480	Midden	Santa Cruz Island	Island	33.9147	-120.053
86	8	Flores 2017	W.5.1H	8		0.68	-0.33	2480	Midden	Santa Cruz Island	Island	33.9147	-120.053
87	8	Flores 2017	W.5.2A	1		0.59	0.26	2480	Midden	Santa Cruz Island	Island	33.9147	-120.053
87	8	Flores 2017	W.5.2B	2		0.38	0.44	2480	Midden	Santa Cruz Island	Island	33.9147	-120.053
87	8	Flores 2017	W.5.2C	3		1.13	-0.06	2480	Midden	Santa Cruz Island	Island	33.9147	-120.053
87	8	Flores 2017	W.5.2D	4		0.73	0.03	2480	Midden	Santa Cruz Island	Island	33.9147	-120.053
87	8	Flores 2017	W.5.2E	5		0.21	-0.08	2480	Midden	Santa Cruz Island	Island	33.9147	-120.053
87	8	Flores 2017	W.5.2F	6		0.62	-0.23	2480	Midden	Santa Cruz Island	Island	33.9147	-120.053
87	8	Flores 2017	W.5.2G	7		0.73	-0.13	2480	Midden	Santa Cruz Island	Island	33.9147	-120.053
87	8	Flores 2017	W.5.2H	8		0.64	-0.66	2480	Midden	Santa Cruz Island	Island	33.9147	-120.053
88	8	Flores 2017	W.5.3A	1		0.5	-0.65	2480	Midden	Santa Cruz Island	Island	33.9147	-120.053
88	8	Flores 2017	W.5.3B	2		0.63	-0.65	2480	Midden	Santa Cruz Island	Island	33.9147	-120.053
88	8	Flores 2017	W.5.3C	3		0.11	0.1	2480	Midden	Santa Cruz Island	Island	33.9147	-120.053
88	8	Flores 2017	W.5.3D	4		-0.42	0.51	2480	Midden	Santa Cruz Island	Island	33.9147	-120.053
88	8	Flores 2017	W.5.3E	5		-0.51	0.65	2480	Midden	Santa Cruz Island	Island	33.9147	-120.053
88	8	Flores 2017	W.5.3F	6		0.05	0.32	2480	Midden	Santa Cruz Island	Island	33.9147	-120.053
88	8	Flores 2017	W.5.3G	7		0.63	0.06	2480	Midden	Santa Cruz Island	Island	33.9147	-120.053
88	8	Flores 2017	W.5.3H	8		0.83	-0.22	2480	Midden	Santa Cruz Island	Island	33.9147	-120.053
89	8	Flores 2017	W.5.4A	1		0.43	0.35	2480	Midden	Santa Cruz Island	Island	33.9147	-120.053
89	8	Flores 2017	W.5.4B	2		0.68	-0.11	2480	Midden	Santa Cruz Island	Island	33.9147	-120.053
89	8	Flores 2017	W.5.4C	3		1.03	-0.18	2480	Midden	Santa Cruz Island	Island	33.9147	-120.053
89	8	Flores 2017	W.5.4D	4		0.49	-0.43	2480	Midden	Santa Cruz Island	Island	33.9147	-120.053
89	8	Flores 2017	W.5.4E	5		0.37	-0.22	2480	Midden	Santa Cruz Island	Island	33.9147	-120.053
89	8	Flores 2017	W.5.4F	6		0.6	-0.35	2480	Midden	Santa Cruz Island	Island	33.9147	-120.053
89	8	Flores 2017	W.5.4G	7		0.59	0.03	2480	Midden	Santa Cruz Island	Island	33.9147	-120.053
89	8	Flores 2017	W.5.4H	8		0.87	-0.09	2480	Midden	Santa Cruz Island	Island	33.9147	-120.053
90	8	Flores 2017	W.6.1A	1		0.52	0.23	2450	Midden	Santa Cruz Island	Island	33.9147	-120.053
90	8	Flores 2017	W.6.1B	2		1.31	-0.68	2450	Midden	Santa Cruz Island	Island	33.9147	-120.053
90	8	Flores 2017	W.6.1C	3		1.58	-0.44	2450	Midden	Santa Cruz Island	Island	33.9147	-120.053
90	8	Flores 2017	W.6.1D	4		1.36	-0.17	2450	Midden	Santa Cruz Island	Island	33.9147	-120.053
90	8	Flores 2017	W.6.1E	5		1.1	-0.03	2450	Midden	Santa Cruz Island	Island	33.9147	-120.053
90	8	Flores 2017	W.6.1F	6		1.06	0.12	2450	Midden	Santa Cruz Island	Island	33.9147	-120.053
90	8	Flores 2017	W.6.1G	7		0.69	0.15	2450	Midden	Santa Cruz Island	Island	33.9147	-120.053
90	8	Flores 2017	W.6.1H	8		0.69	0.51	2450	Midden	Santa Cruz Island	Island	33.9147	-120.053
91	8	Flores 2017	W.9.3.A	1		0.13	-0.83	2640	Midden	Santa Cruz Island	Island	33.9619	-119.756
91	8	Flores 2017	W.9.3.B	2		-0.97	-1.13	2640	Midden	Santa Cruz Island	Island	33.9619	-119.756
91	8	Flores 2017	W.9.3.C	3		0.49	-0.32	2640	Midden	Santa Cruz Island	Island	33.9619	-119.756
91	8	Flores 2017	W.9.3.D	4		0.29	-0.14	2640	Midden	Santa Cruz Island	Island	33.9619	-119.756
91	8	Flores 2017	W.9.3.E	5		0.38	0.47	2640	Midden	Santa Cruz Island	Island	33.9619	-119.756
91	8	Flores 2017	W.9.3.F	6		0.95	0.4	2640	Midden	Santa Cruz Island	Island	33.9619	-119.756
91	8	Flores 2017	W.9.3.G	7		0.55	-0.24	2640	Midden	Santa Cruz Island	Island	33.9619	-119.756
91	8	Flores 2017	W.9.3.H	8		0.82	-0.28	2640	Midden	Santa Cruz Island	Island	33.9619	-119.756
92	8	Flores 2017	W.9.4.A	1		0.61	0.33	2640	Midden	Santa Cruz Island	Island	33.9619	-119.756
92	8	Flores 2017	W.9.4.B	2		0.71	0.08	2640	Midden	Santa Cruz Island	Island	33.9619	-119.756
92	8	Flores 2017	W.9.4.C	3		0.45	0.14	2640	Midden	Santa Cruz Island	Island	33.9619	-119.756
92	8	Flores 2017	W.9.4.D	4		0.21	0.1	2640	Midden	Santa Cruz Island	Island	33.9619	-119.756
92	8	Flores 2017	W.9.4.E	5		0.03	0.56	2640	Midden	Santa Cruz Island	Island	33.9619	-119.756
92	8	Flores 2017	W.9.4.F	6		0.11	0.27	2640	Midden	Santa Cruz Island	Island	33.9619	-119.756
92	8	Flores 2017	W.9.4.G	7		0.18	0.55	2640	Midden	Santa Cruz Island	Island	33.9619	-119.756
92	8	Flores 2017	W.9.4.H	8		-0.13	0.48	2640	Midden	Santa Cruz Island	Island	33.9619	-119.756
93	8	Flores 2017	W.9.1.A	1		0.51	-0.62	2640	Midden	Santa Cruz Island	Island	33.9619	-119.756
93	8	Flores 2017	W.9.1.B	2		0.89	-0.19	2640	Midden	Santa Cruz Island	Island	33.9619	-119.756
93	8	Flores 2017	W.9.1.C	3		1.25	0.6	2640	Midden	Santa Cruz Island	Island	33.9619	-119.756
93	8	Flores 2017	W.9.1.D	4		0.73	0.72	2640	Midden	Santa Cruz Island	Island	33.9619	-119.756
93	8	Flores 2017	W.9.1.E	5		0.82	1.04	2640	Midden	Santa Cruz Island	Island	33.9619	-119.756
93	8	Flores 2017	W.9.1.F	6		1.36	0.46	2640	Midden	Santa Cruz Island	Island	33.9619	-119.756
93	8	Flores 2017	W.9.1.G	7		1.83	0.28	2640	Midden	Santa Cruz Island	Island	33.9619	-119.756
93	8	Flores 2017	W.9.1.H	8		1.81	0.7	2640	Midden	Santa Cruz Island	Island	33.9619	-119.756
94	8	Flores 2017	W.9.2.A	1		1.18	0.71	2640	Midden	Santa Cruz Island	Island	33.9619	-119.756
94	8	Flores 2017	W.9.2.B	2		1.37	0.6	2640	Midden	Santa Cruz Island	Island	33.9619	-119.756
94	8	Flores 2017	W.9.2.C	3		1.27	0.27	2640	Midden	Santa Cruz Island	Island	33.9619	-119.756
94	8	Flores 2017	W.9.2.D	4		0.6	-0.76	2640	Midden	Santa Cruz Island	Island	33.9619	-119.756
94	8	Flores 2017	W.9.2.E	5		0.91	-0.24	2640	Midden	Santa Cruz Island	Island	33.9619	-119.756
94	8	Flores 2017	W.9.2.F	6		1.23	0.62	2640	Midden	Santa Cruz Island	Island	33.9619	-119.756
94	8	Flores 2017	W.9.2.G	7		1.32	0.47	2640	Midden	Santa Cruz Island	Island	33.9619	-119.756
94	8	Flores 2017	W.9.2.H	8		1.24	-0.14	2640	Midden	Santa Cruz Island	Island	33.9619	-119.756
95	8	Flores 2017	W.8.1.A	1		1.38	0.58	2550	Midden	Santa Cruz Island	Island	33.9147	-120.053
95	8	Flores 2017	W.8.1.B	2		1.57	-0.07	2550	Midden	Santa Cruz Island	Island	33.9147	-120.053
95	8	Flores 2017	W.8.1.C	3		1.39	-0.55	2550	Midden	Santa Cruz Island	Island	33.9147	-120.053
95	8	Flores 2017	W.8.1.D	4		1.63	-0.39	2550	Midden	Santa Cruz Island	Island	33.9147	-120.053
95	8	Flores 2017	W.8.1.E	5		1.53	-0.32	2550	Midden	Santa Cruz Island	Island	33.9147	-120.053
95	8	Flores 2017	W.8.1.F	6		1.13	-0.23	2550	Midden	Santa Cruz Island	Island	33.9147	-120.053
95	8	Flores 2017	W.8.1.G	7		0.69	0.19	2550	Midden	Santa Cruz Island	Island	33.9147	-120.053
95	8	Flores 2017	W.8.1.H	8		0.83	0.41	2550	Midden	Santa Cruz Island	Island	33.9147	-120.053
96	8	Flores 2017	W.8.2.A	1		0.83	0.32	2550	Midden	Santa Cruz Island	Island	33.9147	-120.053
96	8	Flores 2017	W.8.2.B	2		0.59	0.36	2550	Midden	Santa Cruz Island	Island	33.9147	-120.053
96	8	Flores 2017	W.8.2.C	3		0.52	0.4	2550	Midden	Santa Cruz Island	Island	33.9147	-120.053
96	8	Flores 2017	W.8.2.D	4		0.22	0.46	2550	Midden	Santa Cruz Island	Island	33.9147	-120.053
96	8	Flores 2017	W.8.2.E	5		0.4	0.65	2550	Midden	Santa Cruz Island	Island	33.9147	-120.053
96	8	Flores 2017	W.8.2.F	6		0.71	1.01	2550	Midden	Santa Cruz Island	Island	33.9147	-120.053
96	8	Flores 2017	W.8.2.G	7		0.88	0.87	2550	Midden	Santa Cruz Island	Island	33.9147	-120.053
96	8	Flores 2017	W.8.2.H	8		0.72	0.69	2550	Midden	Santa Cruz Island	Island	33.9147	-120.053
97	8	Flores 2017	W.8.3.A	1		-0.32	0.64	2550	Midden	Santa Cruz Island	Island	33.9147	-120.053
97	8	Flores 2017	W.8.3.B	2		-0.46	-0.49	2550	Midden	Santa Cruz Island	Island	33.9147	-120.053
97	8	Flores 2017	W.8.3.C	3		-1.08	-0.38	2550	Midden	Santa Cruz Island	Island	33.9147	-120.053
97	8	Flores 2017	W.8.3.D	4		-0.78	0.29	2550	Midden	Santa Cruz Island	Island	33.9147	-120.053
97	8	Flores 2017	W.8.3.E	5		-0.62	-0.51	2550	Midden	Santa Cruz Island	Island	33.9147	-120.053
97	8	Flores 2017	W.8.3.F	6		-0.01	0.06	2550	Midden	Santa Cruz Island	Island	33.9147	-120.053
97	8	Flores 2017	W.8.3.G	7		0.12	-0.32	2550	Midden	Santa Cruz Island	Island	33.9147	-120.053
97	8	Flores 2017	W.8.3.H	8		-0.11	0.29	2550	Midden	Santa Cruz Island	Island	33.9147	-120.053
98	8	Flores 2017	W.8.4.A	1		1.07	1.05	2550	Midden	Santa Cruz Island	Island	33.9147	-120.053
98	8	Flores 2017	W.8.4.B	2		1.15	0.15	2550	Midden	Santa Cruz Island	Island	33.9147	-120.053
98	8	Flores 2017	W.8.4.C	3		0.78	0.36	2550	Midden	Santa Cruz Island	Island	33.9147	-120.053
98	8	Flores 2017	W.8.4.D	4		0.74	0.7	2550	Midden	Santa Cruz Island	Island	33.9147	-120.053
98	8	Flores 2017	W.8.4.E	5		0.92	1.04	2550	Midden	Santa Cruz Island	Island	33.9147	-120.053
98	8	Flores 2017	W.8.4.F	6		1.03	0.74	2550	Midden	Santa Cruz Island	Island	33.9147	-120.053
98	8	Flores 2017	W.8.4.G	7		0.97	-0.45	2550	Midden	Santa Cruz Island	Island	33.9147	-120.053
98	8	Flores 2017	W.8.4.H	8		1.14	-0.01	2550	Midden	Santa Cruz Island	Island	33.9147	-120.053
99	8	Flores 2017	W.6.2A	1		0.73	-0.51	2450	Midden	Santa Cruz Island	Island	33.9147	-120.053
99	8	Flores 2017	W.6.2B	2		0.11	0.05	2450	Midden	Santa Cruz Island	Island	33.9147	-120.053
99	8	Flores 2017	W.6.2C	3		0.03	0.39	2450	Midden	Santa Cruz Island	Island	33.9147	-120.053
99	8	Flores 2017	W.6.2D	4		-0.01	0.76	2450	Midden	Santa Cruz Island	Island	33.9147	-120.053
99	8	Flores 2017	W6.2E	5		0.61	0.66	2450	Midden	Santa Cruz Island	Island	33.9147	-120.053
99	8	Flores 2017	W6.2F	6		0.43	0.79	2450	Midden	Santa Cruz Island	Island	33.9147	-120.053
99	8	Flores 2017	W6.2G	7		0.64	0.37	2450	Midden	Santa Cruz Island	Island	33.9147	-120.053
99	8	Flores 2017	W6.2H	8		0.9	-0.19	2450	Midden	Santa Cruz Island	Island	33.9147	-120.053
100	8	Flores 2017	W6.3A	1		1.92	-0.17	2450	Midden	Santa Cruz Island	Island	33.9147	-120.053
100	8	Flores 2017	W6.3B	2		1.17	0.28	2450	Midden	Santa Cruz Island	Island	33.9147	-120.053
100	8	Flores 2017	W6.3C	3		1.16	0.87	2450	Midden	Santa Cruz Island	Island	33.9147	-120.053
100	8	Flores 2017	W6.3D	4		1.45	1.1	2450	Midden	Santa Cruz Island	Island	33.9147	-120.053
100	8	Flores 2017	W6.3E	5		1.41	-0.41	2450	Midden	Santa Cruz Island	Island	33.9147	-120.053
100	8	Flores 2017	W6.3F	6		0.86	0.7	2450	Midden	Santa Cruz Island	Island	33.9147	-120.053
100	8	Flores 2017	W6.3G	7		0.79	-0.72	2450	Midden	Santa Cruz Island	Island	33.9147	-120.053
100	8	Flores 2017	W6.3H	8		0.42	0.41	2450	Midden	Santa Cruz Island	Island	33.9147	-120.053
101	8	Flores 2017	W6.4A	1		0.46	0.42	2450	Midden	Santa Cruz Island	Island	33.9147	-120.053
101	8	Flores 2017	W6.4B	2		0.89	-0.41	2450	Midden	Santa Cruz Island	Island	33.9147	-120.053
101	8	Flores 2017	W6.4C	3		0.53	0.45	2450	Midden	Santa Cruz Island	Island	33.9147	-120.053
101	8	Flores 2017	W6.4D	4		0.84	0.6	2450	Midden	Santa Cruz Island	Island	33.9147	-120.053
101	8	Flores 2017	W6.4E	5		1.2	-0.47	2450	Midden	Santa Cruz Island	Island	33.9147	-120.053
101	8	Flores 2017	W6.4F	6		0.7	0.63	2450	Midden	Santa Cruz Island	Island	33.9147	-120.053
101	8	Flores 2017	W6.4G	7		0.63	1.03	2450	Midden	Santa Cruz Island	Island	33.9147	-120.053
101	8	Flores 2017	W6.4H	8		0.84	0.66	2450	Midden	Santa Cruz Island	Island	33.9147	-120.053
102	8	Flores 2017	W7.1A	1		1.07	0.49	2450	Midden	Santa Cruz Island	Island	33.9147	-120.053
102	8	Flores 2017	W7.1B	2		2.73	0.22	2450	Midden	Santa Cruz Island	Island	33.9147	-120.053
102	8	Flores 2017	W7.1C	3		0.64	0.13	2450	Midden	Santa Cruz Island	Island	33.9147	-120.053
102	8	Flores 2017	W7.1D	4		0.79	-0.36	2450	Midden	Santa Cruz Island	Island	33.9147	-120.053
102	8	Flores 2017	W7.1E	5		0.41	-0.12	2450	Midden	Santa Cruz Island	Island	33.9147	-120.053
102	8	Flores 2017	W7.1F	6		0.43	0.38	2450	Midden	Santa Cruz Island	Island	33.9147	-120.053
102	8	Flores 2017	W7.1G	7		0.05	0.68	2450	Midden	Santa Cruz Island	Island	33.9147	-120.053
102	8	Flores 2017	W7.1H	8		-0.19	0.79	2450	Midden	Santa Cruz Island	Island	33.9147	-120.053
103	8	Flores 2017	W7.2A	1		-0.39	1.02	2450	Midden	Santa Cruz Island	Island	33.9147	-120.053
103	8	Flores 2017	W7.2B	2		0.04	0.59	2450	Midden	Santa Cruz Island	Island	33.9147	-120.053
103	8	Flores 2017	W7.2C	3		0.41	0.48	2450	Midden	Santa Cruz Island	Island	33.9147	-120.053
103	8	Flores 2017	W7.2D	4		0.59	0.29	2450	Midden	Santa Cruz Island	Island	33.9147	-120.053
103	8	Flores 2017	W7.2E	5		0.03	0.37	2450	Midden	Santa Cruz Island	Island	33.9147	-120.053
103	8	Flores 2017	W7.2F	6		-0.16	-0.1	2450	Midden	Santa Cruz Island	Island	33.9147	-120.053
103	8	Flores 2017	W7.2G	7		-0.14	0.05	2450	Midden	Santa Cruz Island	Island	33.9147	-120.053
103	8	Flores 2017	W7.2H	8		0.59	0	2450	Midden	Santa Cruz Island	Island	33.9147	-120.053
104	25	Ford et al., 2010	3L.01	3L.01.12		0.85	0.28	15	Modern	San Diego	Mainland	32.6643	-117.243
104	25	Ford et al., 2010	3L.01	3L.01.21		0.36	0.34	15	Modern	San Diego	Mainland	32.6643	-117.243
104	25	Ford et al., 2010	3L.01	3L.01.22		0.26	0.24	15	Modern	San Diego	Mainland	32.6643	-117.243
104	25	Ford et al., 2010	3L.01	3L.01.23		0.41	0.47	15	Modern	San Diego	Mainland	32.6643	-117.243
104	25	Ford et al., 2010	3L.01	3L.01.24		-0.07	-0.17	15	Modern	San Diego	Mainland	32.6643	-117.243
104	25	Ford et al., 2010	3L.01	3L.01.25		0.44	-0.09	15	Modern	San Diego	Mainland	32.6643	-117.243
104	25	Ford et al., 2010	3L.01	3L.01.26		0.42	-0.21	15	Modern	San Diego	Mainland	32.6643	-117.243
104	25	Ford et al., 2010	3L.01	3L.01.27		0.35		15	Modern	San Diego	Mainland	32.6643	-117.243
104	25	Ford et al., 2010	3L.01	3L.01.28		0.56	-0.01	15	Modern	San Diego	Mainland	32.6643	-117.243
104	25	Ford et al., 2010	3L.01	3L.01.30		0.83	0.09	15	Modern	San Diego	Mainland	32.6643	-117.243
104	25	Ford et al., 2010	3L.01	3L.01.31		0.8	-0.09	15	Modern	San Diego	Mainland	32.6643	-117.243
104	25	Ford et al., 2010	3L.01	3L.01.33		0.78	-0.23	15	Modern	San Diego	Mainland	32.6643	-117.243
104	25	Ford et al., 2010	3L.01	3L.01.34		1.1	-0.26	15	Modern	San Diego	Mainland	32.6643	-117.243
104	25	Ford et al., 2010	3L.01	3L.01.36		0.8	-0.38	15	Modern	San Diego	Mainland	32.6643	-117.243
104	25	Ford et al., 2010	3L.01	3L.01.6		0.53	-0.52	15	Modern	San Diego	Mainland	32.6643	-117.243
104	25	Ford et al., 2010	3L.01	3L.01.6.1		0.4	-0.53	15	Modern	San Diego	Mainland	32.6643	-117.243
104	25	Ford et al., 2010	3L.01	3L.01.6.2		0.02	-0.5	15	Modern	San Diego	Mainland	32.6643	-117.243
104	25	Ford et al., 2010	3L.01	3L.01.6.3		0.02	0.14	15	Modern	San Diego	Mainland	32.6643	-117.243
104	25	Ford et al., 2010	3L.01	3L.01.6.4		-0.07	-0.55	15	Modern	San Diego	Mainland	32.6643	-117.243
104	25	Ford et al., 2010	3L.01	3L.01.6.5		0.24	-0.58	15	Modern	San Diego	Mainland	32.6643	-117.243
104	25	Ford et al., 2010	3L.01	3L.01.7		0.19	-0.96	15	Modern	San Diego	Mainland	32.6643	-117.243
104	25	Ford et al., 2010	3L.01	3L.01.7.1		-0.07	-0.87	15	Modern	San Diego	Mainland	32.6643	-117.243
104	25	Ford et al., 2010	3L.01	3L.01.7.2		0.43	-0.2	15	Modern	San Diego	Mainland	32.6643	-117.243
104	25	Ford et al., 2010	3L.01	3L.01.7.3		0.64	-0.89	15	Modern	San Diego	Mainland	32.6643	-117.243
104	25	Ford et al., 2010	3L.01	3L.01.7.4		1.16	-0.17	15	Modern	San Diego	Mainland	32.6643	-117.243
105	30	Ford et al., 2010	3L.05	3L.05.1		0.44	-0.41	15	Modern	San Diego	Mainland	32.6643	-117.243
105	30	Ford et al., 2010	3L.05	3L.05.12		0.25	-0.18	15	Modern	San Diego	Mainland	32.6643	-117.243
105	30	Ford et al., 2010	3L.05	3L.05.13		0.28	0.03	15	Modern	San Diego	Mainland	32.6643	-117.243
105	30	Ford et al., 2010	3L.05	3L.05.14		0.49	0.09	15	Modern	San Diego	Mainland	32.6643	-117.243
105	30	Ford et al., 2010	3L.05	3L.05.15		0.3	0.09	15	Modern	San Diego	Mainland	32.6643	-117.243
105	30	Ford et al., 2010	3L.05	3L.05.16		0.35	-0.1	15	Modern	San Diego	Mainland	32.6643	-117.243
105	30	Ford et al., 2010	3L.05	3L.05.17		0.31	-0.16	15	Modern	San Diego	Mainland	32.6643	-117.243
105	30	Ford et al., 2010	3L.05	3L.05.19		0.33	-0.57	15	Modern	San Diego	Mainland	32.6643	-117.243
105	30	Ford et al., 2010	3L.05	3L.05.2		0.35	-0.56	15	Modern	San Diego	Mainland	32.6643	-117.243
105	30	Ford et al., 2010	3L.05	3L.05.20		0.46	-0.13	15	Modern	San Diego	Mainland	32.6643	-117.243
105	30	Ford et al., 2010	3L.05	3L.05.21		0.56	-0.4	15	Modern	San Diego	Mainland	32.6643	-117.243
105	30	Ford et al., 2010	3L.05	3L.05.22		0.95	-0.13	15	Modern	San Diego	Mainland	32.6643	-117.243
105	30	Ford et al., 2010	3L.05	3L.05.23		0.62	-0.49	15	Modern	San Diego	Mainland	32.6643	-117.243
105	30	Ford et al., 2010	3L.05	3L.05.24		0.44	-0.48	15	Modern	San Diego	Mainland	32.6643	-117.243
105	30	Ford et al., 2010	3L.05	3L.05.26		1.25	-0.2	15	Modern	San Diego	Mainland	32.6643	-117.243
105	30	Ford et al., 2010	3L.05	3L.05.27		0.62	-0.16	15	Modern	San Diego	Mainland	32.6643	-117.243
105	30	Ford et al., 2010	3L.05	3L.05.28		0.69	-0.27	15	Modern	San Diego	Mainland	32.6643	-117.243
105	30	Ford et al., 2010	3L.05	3L.05.29		1.03	-0.39	15	Modern	San Diego	Mainland	32.6643	-117.243
105	30	Ford et al., 2010	3L.05	3L.05.30		0.79	0.1	15	Modern	San Diego	Mainland	32.6643	-117.243
105	30	Ford et al., 2010	3L.05	3L.05.31		0.55	0.27	15	Modern	San Diego	Mainland	32.6643	-117.243
105	30	Ford et al., 2010	3L.05	3L.05.32		0.03	0.09	15	Modern	San Diego	Mainland	32.6643	-117.243
105	30	Ford et al., 2010	3L.05	3L.05.33		0.11	0.45	15	Modern	San Diego	Mainland	32.6643	-117.243
105	30	Ford et al., 2010	3L.05	3L.05.34		0.36	0.01	15	Modern	San Diego	Mainland	32.6643	-117.243
105	30	Ford et al., 2010	3L.05	3L.05.35		0.01	0.07	15	Modern	San Diego	Mainland	32.6643	-117.243
105	30	Ford et al., 2010	3L.05	3L.05.37		0.18	0	15	Modern	San Diego	Mainland	32.6643	-117.243
105	30	Ford et al., 2010	3L.05	3L.05.38		0.17	-0.26	15	Modern	San Diego	Mainland	32.6643	-117.243
105	30	Ford et al., 2010	3L.05	3L.05.39		0.65	-0.12	15	Modern	San Diego	Mainland	32.6643	-117.243
105	30	Ford et al., 2010	3L.05	3L.05.40		0.45	0.08	15	Modern	San Diego	Mainland	32.6643	-117.243
105	30	Ford et al., 2010	3L.05	3L.05.43		0.52	0.02	15	Modern	San Diego	Mainland	32.6643	-117.243
105	30	Ford et al., 2010	3L.05	3L.05.6		0.98	-1	15	Modern	San Diego	Mainland	32.6643	-117.243
106	35	Ford et al., 2010	3L.09	3L.09.01		-0.44	-0.4	15	Modern	San Diego	Mainland	32.6643	-117.243
106	35	Ford et al., 2010	3L.09	3L.09.02		-0.63	-0.27	15	Modern	San Diego	Mainland	32.6643	-117.243
106	35	Ford et al., 2010	3L.09	3L.09.03		-0.67	-0.33	15	Modern	San Diego	Mainland	32.6643	-117.243
106	35	Ford et al., 2010	3L.09	3L.09.04		-0.62	-0.25	15	Modern	San Diego	Mainland	32.6643	-117.243
106	35	Ford et al., 2010	3L.09	3L.09.05		-0.32	0.07	15	Modern	San Diego	Mainland	32.6643	-117.243
106	35	Ford et al., 2010	3L.09	3L.09.06		-0.27	0.02	15	Modern	San Diego	Mainland	32.6643	-117.243
106	35	Ford et al., 2010	3L.09	3L.09.07		-0.08	-0.32	15	Modern	San Diego	Mainland	32.6643	-117.243
106	35	Ford et al., 2010	3L.09	3L.09.08		0.07	-0.14	15	Modern	San Diego	Mainland	32.6643	-117.243
106	35	Ford et al., 2010	3L.09	3L.09.09		0.1	-0.09	15	Modern	San Diego	Mainland	32.6643	-117.243
106	35	Ford et al., 2010	3L.09	3L.09.10		-0.31	-1	15	Modern	San Diego	Mainland	32.6643	-117.243
106	35	Ford et al., 2010	3L.09	3L.09.11		0.23	-0.29	15	Modern	San Diego	Mainland	32.6643	-117.243
106	35	Ford et al., 2010	3L.09	3L.09.13		0.19	-0.24	15	Modern	San Diego	Mainland	32.6643	-117.243
106	35	Ford et al., 2010	3L.09	3L.09.15		0.09	0.15	15	Modern	San Diego	Mainland	32.6643	-117.243
106	35	Ford et al., 2010	3L.09	3L.09.16		0.03	0.02	15	Modern	San Diego	Mainland	32.6643	-117.243
106	35	Ford et al., 2010	3L.09	3L.09.17		-0.74	-0.63	15	Modern	San Diego	Mainland	32.6643	-117.243
106	35	Ford et al., 2010	3L.09	3L.09.19		-0.61	0.33	15	Modern	San Diego	Mainland	32.6643	-117.243
106	35	Ford et al., 2010	3L.09	3L.09.21		0.28	0.12	15	Modern	San Diego	Mainland	32.6643	-117.243
106	35	Ford et al., 2010	3L.09	3L.09.23		0.25	0.1	15	Modern	San Diego	Mainland	32.6643	-117.243
106	35	Ford et al., 2010	3L.09	3L.09.24		0.21	0.02	15	Modern	San Diego	Mainland	32.6643	-117.243
106	35	Ford et al., 2010	3L.09	3L.09.25		0.26	-0.14	15	Modern	San Diego	Mainland	32.6643	-117.243
106	35	Ford et al., 2010	3L.09	3L.09.26		0.66	-0.04	15	Modern	San Diego	Mainland	32.6643	-117.243
106	35	Ford et al., 2010	3L.09	3L.09.27		0.61	0.09	15	Modern	San Diego	Mainland	32.6643	-117.243
106	35	Ford et al., 2010	3L.09	3L.09.28		0.33	0.06	15	Modern	San Diego	Mainland	32.6643	-117.243
106	35	Ford et al., 2010	3L.09	3L.09.29		0.08	0.16	15	Modern	San Diego	Mainland	32.6643	-117.243
106	35	Ford et al., 2010	3L.09	3L.09.31		0.41	0.01	15	Modern	San Diego	Mainland	32.6643	-117.243
106	35	Ford et al., 2010	3L.09	3L.09.33A		0.5	-0.44	15	Modern	San Diego	Mainland	32.6643	-117.243
106	35	Ford et al., 2010	3L.09	3L.09.35		0.31	-0.61	15	Modern	San Diego	Mainland	32.6643	-117.243
106	35	Ford et al., 2010	3L.09	3L.09.36		0.17	-0.85	15	Modern	San Diego	Mainland	32.6643	-117.243
106	35	Ford et al., 2010	3L.09	3L.09.37		0.08	-0.73	15	Modern	San Diego	Mainland	32.6643	-117.243
106	35	Ford et al., 2010	3L.09	3L.09.38		-0.14	-0.89	15	Modern	San Diego	Mainland	32.6643	-117.243
106	35	Ford et al., 2010	3L.09	3L.09.39		-0.06	-0.7	15	Modern	San Diego	Mainland	32.6643	-117.243
106	35	Ford et al., 2010	3L.09	3L.09.41		0.14	-0.42	15	Modern	San Diego	Mainland	32.6643	-117.243
106	35	Ford et al., 2010	3L.09	3L.09.43		-0.16	-0.36	15	Modern	San Diego	Mainland	32.6643	-117.243
106	35	Ford et al., 2010	3L.09	3L.09.44		-0.45	-1.78	15	Modern	San Diego	Mainland	32.6643	-117.243
106	35	Ford et al., 2010	3L.09	3L.09.45		0.3	-1.29	15	Modern	San Diego	Mainland	32.6643	-117.243
107	38	Ford et al., 2010	3L.10	3L.10.1		0.24	-0.29	15	Modern	San Diego	Mainland	32.6643	-117.243
107	38	Ford et al., 2010	3L.10	3L.10.10		-0.08	-0.27	15	Modern	San Diego	Mainland	32.6643	-117.243
107	38	Ford et al., 2010	3L.10	3L.10.11		-0.12	-0.33	15	Modern	San Diego	Mainland	32.6643	-117.243
107	38	Ford et al., 2010	3L.10	3L.10.13		0.05	-0.31	15	Modern	San Diego	Mainland	32.6643	-117.243
107	38	Ford et al., 2010	3L.10	3L.10.14		0.11	-0.48	15	Modern	San Diego	Mainland	32.6643	-117.243
107	38	Ford et al., 2010	3L.10	3L.10.15		0.15	-0.34	15	Modern	San Diego	Mainland	32.6643	-117.243
107	38	Ford et al., 2010	3L.10	3L.10.16		0.08	-0.13	15	Modern	San Diego	Mainland	32.6643	-117.243
107	38	Ford et al., 2010	3L.10	3L.10.17		0.31	-0.09	15	Modern	San Diego	Mainland	32.6643	-117.243
107	38	Ford et al., 2010	3L.10	3L.10.18		0.61	-0.07	15	Modern	San Diego	Mainland	32.6643	-117.243
107	38	Ford et al., 2010	3L.10	3L.10.19		0.47	0.04	15	Modern	San Diego	Mainland	32.6643	-117.243
107	38	Ford et al., 2010	3L.10	3L.10.2		0.29	-0.38	15	Modern	San Diego	Mainland	32.6643	-117.243
107	38	Ford et al., 2010	3L.10	3L.10.20		0.18	0.49	15	Modern	San Diego	Mainland	32.6643	-117.243
107	38	Ford et al., 2010	3L.10	3L.10.21		0.32	0.55	15	Modern	San Diego	Mainland	32.6643	-117.243
107	38	Ford et al., 2010	3L.10	3L.10.22		-0.07	0.85	15	Modern	San Diego	Mainland	32.6643	-117.243
107	38	Ford et al., 2010	3L.10	3L.10.23		0.09	0	15	Modern	San Diego	Mainland	32.6643	-117.243
107	38	Ford et al., 2010	3L.10	3L.10.24		0.04	-0.02	15	Modern	San Diego	Mainland	32.6643	-117.243
107	38	Ford et al., 2010	3L.10	3L.10.25		0.01	0.26	15	Modern	San Diego	Mainland	32.6643	-117.243
107	38	Ford et al., 2010	3L.10	3L.10.26		0.31	0.01	15	Modern	San Diego	Mainland	32.6643	-117.243
107	38	Ford et al., 2010	3L.10	3L.10.27		0.34	-0.29	15	Modern	San Diego	Mainland	32.6643	-117.243
107	38	Ford et al., 2010	3L.10	3L.10.28		0.47	0.04	15	Modern	San Diego	Mainland	32.6643	-117.243
107	38	Ford et al., 2010	3L.10	3L.10.29		0.31	0.22	15	Modern	San Diego	Mainland	32.6643	-117.243
107	38	Ford et al., 2010	3L.10	3L.10.3		0.11	-0.65	15	Modern	San Diego	Mainland	32.6643	-117.243
107	38	Ford et al., 2010	3L.10	3L.10.31		0.41	0.1	15	Modern	San Diego	Mainland	32.6643	-117.243
107	38	Ford et al., 2010	3L.10	3L.10.4		0.07	-0.29	15	Modern	San Diego	Mainland	32.6643	-117.243
107	38	Ford et al., 2010	3L.10	3L.10.41		0.45	-0.57	15	Modern	San Diego	Mainland	32.6643	-117.243
107	38	Ford et al., 2010	3L.10	3L.10.42		0.72	-0.54	15	Modern	San Diego	Mainland	32.6643	-117.243
107	38	Ford et al., 2010	3L.10	3L.10.43		0.49	-0.65	15	Modern	San Diego	Mainland	32.6643	-117.243
107	38	Ford et al., 2010	3L.10	3L.10.44		0.24	-0.66	15	Modern	San Diego	Mainland	32.6643	-117.243
107	38	Ford et al., 2010	3L.10	3L.10.45		0.53	-1.11	15	Modern	San Diego	Mainland	32.6643	-117.243
107	38	Ford et al., 2010	3L.10	3L.10.5		0.03	-0.05	15	Modern	San Diego	Mainland	32.6643	-117.243
107	38	Ford et al., 2010	3L.10	3L.10.6		-0.11	-0.1	15	Modern	San Diego	Mainland	32.6643	-117.243
107	38	Ford et al., 2010	3L.10	3L.10.7		-0.05	0.11	15	Modern	San Diego	Mainland	32.6643	-117.243
107	38	Ford et al., 2010	3L.10	3L.10.8		-0.06	0.1	15	Modern	San Diego	Mainland	32.6643	-117.243
107	38	Ford et al., 2010	3L.10	3L.10.9		-0.1	-0.24	15	Modern	San Diego	Mainland	32.6643	-117.243
107	38	Ford et al., 2010	3L.10	3L.10.34		0.45	-0.11	16	Modern	San Diego	Mainland	32.6643	-117.243
107	38	Ford et al., 2010	3L.10	3L.10.37		0.36	-0.38	16	Modern	San Diego	Mainland	32.6643	-117.243
107	38	Ford et al., 2010	3L.10	3L.10.38		0.08	-1.38	16	Modern	San Diego	Mainland	32.6643	-117.243
107	38	Ford et al., 2010	3L.10	3L.10.40		0.49	-0.82	16	Modern	San Diego	Mainland	32.6643	-117.243
108	21	Ford et al., 2010	3L.13	3L.13.1		0.25	-0.41	15	Modern	San Diego	Mainland	32.6643	-117.243
108	21	Ford et al., 2010	3L.13	3L.13.10		0.7	0.07	15	Modern	San Diego	Mainland	32.6643	-117.243
108	21	Ford et al., 2010	3L.13	3L.13.11		0.49	-0.04	15	Modern	San Diego	Mainland	32.6643	-117.243
108	21	Ford et al., 2010	3L.13	3L.13.12		1.07	-0.01	15	Modern	San Diego	Mainland	32.6643	-117.243
108	21	Ford et al., 2010	3L.13	3L.13.13		0.96	0.03	15	Modern	San Diego	Mainland	32.6643	-117.243
108	21	Ford et al., 2010	3L.13	3L.13.14		0.65	0.63	15	Modern	San Diego	Mainland	32.6643	-117.243
108	21	Ford et al., 2010	3L.13	3L.13.15		0.24	0.58	15	Modern	San Diego	Mainland	32.6643	-117.243
108	21	Ford et al., 2010	3L.13	3L.13.17		0.7	0.83	15	Modern	San Diego	Mainland	32.6643	-117.243
108	21	Ford et al., 2010	3L.13	3L.13.18		0.82	0.49	15	Modern	San Diego	Mainland	32.6643	-117.243
108	21	Ford et al., 2010	3L.13	3L.13.19		0.81	0.19	15	Modern	San Diego	Mainland	32.6643	-117.243
108	21	Ford et al., 2010	3L.13	3L.13.20		0.87	0.39	15	Modern	San Diego	Mainland	32.6643	-117.243
108	21	Ford et al., 2010	3L.13	3L.13.21		0.72	0.4	15	Modern	San Diego	Mainland	32.6643	-117.243
108	21	Ford et al., 2010	3L.13	3L.13.3		-0.64	-1.68	15	Modern	San Diego	Mainland	32.6643	-117.243
108	21	Ford et al., 2010	3L.13	3L.13.5		0.41	0.32	15	Modern	San Diego	Mainland	32.6643	-117.243
108	21	Ford et al., 2010	3L.13	3L.13.6		0.29	-0.4	15	Modern	San Diego	Mainland	32.6643	-117.243
108	21	Ford et al., 2010	3L.13	3L.13.7		0.56	0.01	15	Modern	San Diego	Mainland	32.6643	-117.243
108	21	Ford et al., 2010	3L.13	3L.13.23		0.71	0.1	16	Modern	San Diego	Mainland	32.6643	-117.243
108	21	Ford et al., 2010	3L.13	3L.13.24		0.48	-1.36	16	Modern	San Diego	Mainland	32.6643	-117.243
108	21	Ford et al., 2010	3L.13	3L.13.25		1	-0.31	16	Modern	San Diego	Mainland	32.6643	-117.243
108	21	Ford et al., 2010	3L.13	3L.13.26		0.94	-0.29	16	Modern	San Diego	Mainland	32.6643	-117.243
108	21	Ford et al., 2010	3L.13	3L.13.28		0.83	-0.75	16	Modern	San Diego	Mainland	32.6643	-117.243
109	22	Ford et al., 2010	3L.15	3L.15.13		0.4	-0.39	15	Modern	San Diego	Mainland	32.6643	-117.243
109	22	Ford et al., 2010	3L.15	3L.15.13.1		0.88	0.27	15	Modern	San Diego	Mainland	32.6643	-117.243
109	22	Ford et al., 2010	3L.15	3L.15.13.2		0.83	0.1	15	Modern	San Diego	Mainland	32.6643	-117.243
109	22	Ford et al., 2010	3L.15	3L.15.5		0.22	-0.13	15	Modern	San Diego	Mainland	32.6643	-117.243
109	22	Ford et al., 2010	3L.15	3L.15.5.1		0.26	0.12	15	Modern	San Diego	Mainland	32.6643	-117.243
109	22	Ford et al., 2010	3L.15	3L.15.5.2		0.22	0.15	15	Modern	San Diego	Mainland	32.6643	-117.243
109	22	Ford et al., 2010	3L.15	3L.15.5.3		0.1	-0.28	15	Modern	San Diego	Mainland	32.6643	-117.243
109	22	Ford et al., 2010	3L.15	3L.15.5.4		0.36	-0.32	15	Modern	San Diego	Mainland	32.6643	-117.243
109	22	Ford et al., 2010	3L.15	3L.15.5.5		0.42	-0.24	15	Modern	San Diego	Mainland	32.6643	-117.243
109	22	Ford et al., 2010	3L.15	3L.15.5.6		0.65	-0.18	15	Modern	San Diego	Mainland	32.6643	-117.243
109	22	Ford et al., 2010	3L.15	3L.15.6		0.41	-0.22	15	Modern	San Diego	Mainland	32.6643	-117.243
109	22	Ford et al., 2010	3L.15	3L.15.6.1		0.62	-0.1	15	Modern	San Diego	Mainland	32.6643	-117.243
109	22	Ford et al., 2010	3L.15	3L.15.6.2		0.69	0.14	15	Modern	San Diego	Mainland	32.6643	-117.243
109	22	Ford et al., 2010	3L.15	3L.15.6.3		0.5	0.39	15	Modern	San Diego	Mainland	32.6643	-117.243
109	22	Ford et al., 2010	3L.15	3L.15.6.4		0.43	-0.18	15	Modern	San Diego	Mainland	32.6643	-117.243
109	22	Ford et al., 2010	3L.15	3L.15.13.3		1	0.22	16	Modern	San Diego	Mainland	32.6643	-117.243
109	22	Ford et al., 2010	3L.15	3L.15.21		0.84	0.28	16	Modern	San Diego	Mainland	32.6643	-117.243
109	22	Ford et al., 2010	3L.15	3L.15.21.1		0.75	0.2	16	Modern	San Diego	Mainland	32.6643	-117.243
109	22	Ford et al., 2010	3L.15	3L.15.21.2		0.55	-0.35	16	Modern	San Diego	Mainland	32.6643	-117.243
109	22	Ford et al., 2010	3L.15	3L.15.21.3		0.59	-0.66	16	Modern	San Diego	Mainland	32.6643	-117.243
109	22	Ford et al., 2010	3L.15	3L.15.21.4		0.46	-1.08	16	Modern	San Diego	Mainland	32.6643	-117.243
109	22	Ford et al., 2010	3L.15	3L.15.25		0.47	-0.62	16	Modern	San Diego	Mainland	32.6643	-117.243
110	40	Ford et al., 2010	3L.16	3L.16.1		0.33	-0.73	15	Modern	San Diego	Mainland	32.6643	-117.243
110	40	Ford et al., 2010	3L.16	3L.16.10		0.79	-0.52	15	Modern	San Diego	Mainland	32.6643	-117.243
110	40	Ford et al., 2010	3L.16	3L.16.11		0.92	0.01	15	Modern	San Diego	Mainland	32.6643	-117.243
110	40	Ford et al., 2010	3L.16	3L.16.12		0.84	0.07	15	Modern	San Diego	Mainland	32.6643	-117.243
110	40	Ford et al., 2010	3L.16	3L.16.13		0.91	0.08	15	Modern	San Diego	Mainland	32.6643	-117.243
110	40	Ford et al., 2010	3L.16	3L.16.14		0.34	-0.03	15	Modern	San Diego	Mainland	32.6643	-117.243
110	40	Ford et al., 2010	3L.16	3L.16.15		0.46	0.28	15	Modern	San Diego	Mainland	32.6643	-117.243
110	40	Ford et al., 2010	3L.16	3L.16.16		0.81	-0.29	15	Modern	San Diego	Mainland	32.6643	-117.243
110	40	Ford et al., 2010	3L.16	3L.16.17		0.94	0.16	15	Modern	San Diego	Mainland	32.6643	-117.243
110	40	Ford et al., 2010	3L.16	3L.16.18		0.85	0.08	15	Modern	San Diego	Mainland	32.6643	-117.243
110	40	Ford et al., 2010	3L.16	3L.16.20		0.53	-0.69	15	Modern	San Diego	Mainland	32.6643	-117.243
110	40	Ford et al., 2010	3L.16	3L.16.21		0.87	-0.21	15	Modern	San Diego	Mainland	32.6643	-117.243
110	40	Ford et al., 2010	3L.16	3L.16.22		0.95	-0.03	15	Modern	San Diego	Mainland	32.6643	-117.243
110	40	Ford et al., 2010	3L.16	3L.16.23		0.95	-0.15	15	Modern	San Diego	Mainland	32.6643	-117.243
110	40	Ford et al., 2010	3L.16	3L.16.24		0.96	-0.06	15	Modern	San Diego	Mainland	32.6643	-117.243
110	40	Ford et al., 2010	3L.16	3L.16.25		0.93	0.1	15	Modern	San Diego	Mainland	32.6643	-117.243
110	40	Ford et al., 2010	3L.16	3L.16.26		0.63	-0.06	15	Modern	San Diego	Mainland	32.6643	-117.243
110	40	Ford et al., 2010	3L.16	3L.16.28		0.28	-0.53	15	Modern	San Diego	Mainland	32.6643	-117.243
110	40	Ford et al., 2010	3L.16	3L.16.29		0.85	0.06	15	Modern	San Diego	Mainland	32.6643	-117.243
110	40	Ford et al., 2010	3L.16	3L.16.3		0.51	-0.51	15	Modern	San Diego	Mainland	32.6643	-117.243
110	40	Ford et al., 2010	3L.16	3L.16.30		0.84	0.04	15	Modern	San Diego	Mainland	32.6643	-117.243
110	40	Ford et al., 2010	3L.16	3L.16.31		0.86	0.14	15	Modern	San Diego	Mainland	32.6643	-117.243
110	40	Ford et al., 2010	3L.16	3L.16.33		0.79	0.02	15	Modern	San Diego	Mainland	32.6643	-117.243
110	40	Ford et al., 2010	3L.16	3L.16.4		0.53	-0.17	15	Modern	San Diego	Mainland	32.6643	-117.243
110	40	Ford et al., 2010	3L.16	3L.16.5		0.27	-0.55	15	Modern	San Diego	Mainland	32.6643	-117.243
110	40	Ford et al., 2010	3L.16	3L.16.6		0.6	-0.25	15	Modern	San Diego	Mainland	32.6643	-117.243
110	40	Ford et al., 2010	3L.16	3L.16.7		0.72	-0.24	15	Modern	San Diego	Mainland	32.6643	-117.243
110	40	Ford et al., 2010	3L.16	3L.16.8		0.89	-0.26	15	Modern	San Diego	Mainland	32.6643	-117.243
110	40	Ford et al., 2010	3L.16	3L.16.9		1.01	-0.07	15	Modern	San Diego	Mainland	32.6643	-117.243
110	40	Ford et al., 2010	3L.16	3L.16.34		0.91	0.08	16	Modern	San Diego	Mainland	32.6643	-117.243
110	40	Ford et al., 2010	3L.16	3L.16.35		0.95	-0.05	16	Modern	San Diego	Mainland	32.6643	-117.243
110	40	Ford et al., 2010	3L.16	3L.16.36		0.78	-0.1	16	Modern	San Diego	Mainland	32.6643	-117.243
110	40	Ford et al., 2010	3L.16	3L.16.37		0.67	-0.23	16	Modern	San Diego	Mainland	32.6643	-117.243
110	40	Ford et al., 2010	3L.16	3L.16.38		0.45	-0.32	16	Modern	San Diego	Mainland	32.6643	-117.243
110	40	Ford et al., 2010	3L.16	3L.16.39		0.64	-0.37	16	Modern	San Diego	Mainland	32.6643	-117.243
110	40	Ford et al., 2010	3L.16	3L.16.41		0.79	-0.64	16	Modern	San Diego	Mainland	32.6643	-117.243
110	40	Ford et al., 2010	3L.16	3L.16.42		0.56	-1.26	16	Modern	San Diego	Mainland	32.6643	-117.243
110	40	Ford et al., 2010	3L.16	3L.16.43		0.63	-0.84	16	Modern	San Diego	Mainland	32.6643	-117.243
110	40	Ford et al., 2010	3L.16	3L.16.44		0.55	-0.9	16	Modern	San Diego	Mainland	32.6643	-117.243
110	40	Ford et al., 2010	3L.16	3L.16.45		0.53	-0.69	16	Modern	San Diego	Mainland	32.6643	-117.243
111	28	Ford et al., 2010	3L.20	3L.20.01A		0.13	-0.43	15	Modern	San Diego	Mainland	32.6643	-117.243
111	28	Ford et al., 2010	3L.20	3L.20.02		0.13	-0.56	15	Modern	San Diego	Mainland	32.6643	-117.243
111	28	Ford et al., 2010	3L.20	3L.20.04		-0.14	-0.13	15	Modern	San Diego	Mainland	32.6643	-117.243
111	28	Ford et al., 2010	3L.20	3L.20.05		-0.2	0.01	15	Modern	San Diego	Mainland	32.6643	-117.243
111	28	Ford et al., 2010	3L.20	3L.20.06		-0.15	0.03	15	Modern	San Diego	Mainland	32.6643	-117.243
111	28	Ford et al., 2010	3L.20	3L.20.07		-0.14	-0.07	15	Modern	San Diego	Mainland	32.6643	-117.243
111	28	Ford et al., 2010	3L.20	3L.20.08		-0.09	-0.24	15	Modern	San Diego	Mainland	32.6643	-117.243
111	28	Ford et al., 2010	3L.20	3L.20.09		0.09	-0.37	15	Modern	San Diego	Mainland	32.6643	-117.243
111	28	Ford et al., 2010	3L.20	3L.20.10		0.03	-0.34	15	Modern	San Diego	Mainland	32.6643	-117.243
111	28	Ford et al., 2010	3L.20	3L.20.11		-0.01	-0.2	15	Modern	San Diego	Mainland	32.6643	-117.243
111	28	Ford et al., 2010	3L.20	3L.20.12		0.38	-0.23	15	Modern	San Diego	Mainland	32.6643	-117.243
111	28	Ford et al., 2010	3L.20	3L.20.14		0.33	-0.2	15	Modern	San Diego	Mainland	32.6643	-117.243
111	28	Ford et al., 2010	3L.20	3L.20.15		0.17	0.27	15	Modern	San Diego	Mainland	32.6643	-117.243
111	28	Ford et al., 2010	3L.20	3L.20.16		0.13	0.13	15	Modern	San Diego	Mainland	32.6643	-117.243
111	28	Ford et al., 2010	3L.20	3L.20.17		-0.15	0.35	15	Modern	San Diego	Mainland	32.6643	-117.243
111	28	Ford et al., 2010	3L.20	3L.20.18		-0.3	0.25	15	Modern	San Diego	Mainland	32.6643	-117.243
111	28	Ford et al., 2010	3L.20	3L.20.19		-0.1	0.76	15	Modern	San Diego	Mainland	32.6643	-117.243
111	28	Ford et al., 2010	3L.20	3L.20.20		0.32	0.36	15	Modern	San Diego	Mainland	32.6643	-117.243
111	28	Ford et al., 2010	3L.20	3L.20.21		0.39	0.1	15	Modern	San Diego	Mainland	32.6643	-117.243
111	28	Ford et al., 2010	3L.20	3L.20.22		0	-0.15	15	Modern	San Diego	Mainland	32.6643	-117.243
111	28	Ford et al., 2010	3L.20	3L.20.24		0.45	-0.12	15	Modern	San Diego	Mainland	32.6643	-117.243
111	28	Ford et al., 2010	3L.20	3L.20.25		0.3	-0.1	15	Modern	San Diego	Mainland	32.6643	-117.243
111	28	Ford et al., 2010	3L.20	3L.20.26		0.11	0.15	16	Modern	San Diego	Mainland	32.6643	-117.243
111	28	Ford et al., 2010	3L.20	3L.20.27		0.16	0.37	16	Modern	San Diego	Mainland	32.6643	-117.243
111	28	Ford et al., 2010	3L.20	3L.20.28		0.22	0	16	Modern	San Diego	Mainland	32.6643	-117.243
111	28	Ford et al., 2010	3L.20	3L.20.29		0.23	-0.36	16	Modern	San Diego	Mainland	32.6643	-117.243
111	28	Ford et al., 2010	3L.20	3L.20.30		0.18	-0.68	16	Modern	San Diego	Mainland	32.6643	-117.243
111	28	Ford et al., 2010	3L.20	3L.20.31B		0.39	-1.02	16	Modern	San Diego	Mainland	32.6643	-117.243
111	34	Ford et al., 2010	3U.02	3U.02.1		0.59	-0.33	15	Modern	San Diego	Mainland	32.6643	-117.243
111	34	Ford et al., 2010	3U.02	3U.02.1.1		0.85	-0.51	15	Modern	San Diego	Mainland	32.6643	-117.243
111	34	Ford et al., 2010	3U.02	3U.02.1.2		0.49	-0.89	15	Modern	San Diego	Mainland	32.6643	-117.243
111	34	Ford et al., 2010	3U.02	3U.02.16		0.85	-0.2	15	Modern	San Diego	Mainland	32.6643	-117.243
111	34	Ford et al., 2010	3U.02	3U.02.16.1		0.77	0.09	15	Modern	San Diego	Mainland	32.6643	-117.243
111	34	Ford et al., 2010	3U.02	3U.02.16.2		0.47	0.3	15	Modern	San Diego	Mainland	32.6643	-117.243
111	34	Ford et al., 2010	3U.02	3U.02.16.3		0.01	0.52	15	Modern	San Diego	Mainland	32.6643	-117.243
111	34	Ford et al., 2010	3U.02	3U.02.16.4		-0.39	0.58	15	Modern	San Diego	Mainland	32.6643	-117.243
111	34	Ford et al., 2010	3U.02	3U.02.16.5		0.32	0.14	15	Modern	San Diego	Mainland	32.6643	-117.243
111	34	Ford et al., 2010	3U.02	3U.02.19		-0.27	0.03	15	Modern	San Diego	Mainland	32.6643	-117.243
111	34	Ford et al., 2010	3U.02	3U.02.19.1		-0.3	0.12	15	Modern	San Diego	Mainland	32.6643	-117.243
111	34	Ford et al., 2010	3U.02	3U.02.19.2		0.01	0.03	15	Modern	San Diego	Mainland	32.6643	-117.243
111	34	Ford et al., 2010	3U.02	3U.02.19.3		0.13	-0.14	15	Modern	San Diego	Mainland	32.6643	-117.243
111	34	Ford et al., 2010	3U.02	3U.02.2		0.43	-0.54	15	Modern	San Diego	Mainland	32.6643	-117.243
111	34	Ford et al., 2010	3U.02	3U.02.2.1		0.49	-0.28	15	Modern	San Diego	Mainland	32.6643	-117.243
111	34	Ford et al., 2010	3U.02	3U.02.2.2		-0.01	-0.09	15	Modern	San Diego	Mainland	32.6643	-117.243
111	34	Ford et al., 2010	3U.02	3U.02.2.3		0.03	-0.01	15	Modern	San Diego	Mainland	32.6643	-117.243
111	34	Ford et al., 2010	3U.02	3U.02.2.4		-0.23	-0.21	15	Modern	San Diego	Mainland	32.6643	-117.243
111	34	Ford et al., 2010	3U.02	3U.02.24.1		0.13	0.02	15	Modern	San Diego	Mainland	32.6643	-117.243
111	34	Ford et al., 2010	3U.02	3U.02.24.2		0.1	0.01	15	Modern	San Diego	Mainland	32.6643	-117.243
111	34	Ford et al., 2010	3U.02	3U.02.8.1		-0.07	-0.45	15	Modern	San Diego	Mainland	32.6643	-117.243
111	34	Ford et al., 2010	3U.02	3U.02.8.2		-0.12	-0.49	15	Modern	San Diego	Mainland	32.6643	-117.243
111	34	Ford et al., 2010	3U.02	3U.02.8.4		0.53	-0.34	15	Modern	San Diego	Mainland	32.6643	-117.243
111	34	Ford et al., 2010	3U.02	3U.02.24.3		0.29	0.16	16	Modern	San Diego	Mainland	32.6643	-117.243
111	34	Ford et al., 2010	3U.02	3U.02.28		0.26	0.17	16	Modern	San Diego	Mainland	32.6643	-117.243
111	34	Ford et al., 2010	3U.02	3U.02.28.1		0.38	0.28	16	Modern	San Diego	Mainland	32.6643	-117.243
111	34	Ford et al., 2010	3U.02	3U.02.28.2		0.11	-0.1	16	Modern	San Diego	Mainland	32.6643	-117.243
111	34	Ford et al., 2010	3U.02	3U.02.28.3		0.24	-0.3	16	Modern	San Diego	Mainland	32.6643	-117.243
111	34	Ford et al., 2010	3U.02	3U.02.32		0.36	-0.46	16	Modern	San Diego	Mainland	32.6643	-117.243
111	34	Ford et al., 2010	3U.02	3U.02.32.1		0.21	-0.63	16	Modern	San Diego	Mainland	32.6643	-117.243
111	34	Ford et al., 2010	3U.02	3U.02.32.2		0.23	-0.43	16	Modern	San Diego	Mainland	32.6643	-117.243
111	34	Ford et al., 2010	3U.02	3U.02.32.3		0.27	-0.48	16	Modern	San Diego	Mainland	32.6643	-117.243
111	34	Ford et al., 2010	3U.02	3U.02.32.4		0.5	-0.93	16	Modern	San Diego	Mainland	32.6643	-117.243
111	34	Ford et al., 2010	3U.02	3U.02.36		0.79	-1.22	16	Modern	San Diego	Mainland	32.6643	-117.243
112	30	Ford et al., 2010	3U.04	3U.04.1		0.09	-0.47	15	Modern	San Diego	Mainland	32.6643	-117.243
112	30	Ford et al., 2010	3U.04	3U.04.11		-0.56	-0.7	15	Modern	San Diego	Mainland	32.6643	-117.243
112	30	Ford et al., 2010	3U.04	3U.04.12		-0.39	-0.4	15	Modern	San Diego	Mainland	32.6643	-117.243
112	30	Ford et al., 2010	3U.04	3U.04.13		-0.32	-0.51	15	Modern	San Diego	Mainland	32.6643	-117.243
112	30	Ford et al., 2010	3U.04	3U.04.14		-0.29	-0.59	15	Modern	San Diego	Mainland	32.6643	-117.243
112	30	Ford et al., 2010	3U.04	3U.04.15		-0.28	-0.82	15	Modern	San Diego	Mainland	32.6643	-117.243
112	30	Ford et al., 2010	3U.04	3U.04.16		-0.08	-0.6	15	Modern	San Diego	Mainland	32.6643	-117.243
112	30	Ford et al., 2010	3U.04	3U.04.17		0.3	-0.33	15	Modern	San Diego	Mainland	32.6643	-117.243
112	30	Ford et al., 2010	3U.04	3U.04.18		0.15	-0.18	15	Modern	San Diego	Mainland	32.6643	-117.243
112	30	Ford et al., 2010	3U.04	3U.04.19		-0.23	0.13	15	Modern	San Diego	Mainland	32.6643	-117.243
112	30	Ford et al., 2010	3U.04	3U.04.2		0.16	-0.63	15	Modern	San Diego	Mainland	32.6643	-117.243
112	30	Ford et al., 2010	3U.04	3U.04.20		-0.16	0.13	15	Modern	San Diego	Mainland	32.6643	-117.243
112	30	Ford et al., 2010	3U.04	3U.04.21		-0.15	-0.58	15	Modern	San Diego	Mainland	32.6643	-117.243
112	30	Ford et al., 2010	3U.04	3U.04.23		0.15	-0.07	15	Modern	San Diego	Mainland	32.6643	-117.243
112	30	Ford et al., 2010	3U.04	3U.04.24		-0.1	-0.04	15	Modern	San Diego	Mainland	32.6643	-117.243
112	30	Ford et al., 2010	3U.04	3U.04.25		-0.17	0.03	15	Modern	San Diego	Mainland	32.6643	-117.243
112	30	Ford et al., 2010	3U.04	3U.04.26		0.15	0.01	15	Modern	San Diego	Mainland	32.6643	-117.243
112	30	Ford et al., 2010	3U.04	3U.04.27		0.11	0.14	15	Modern	San Diego	Mainland	32.6643	-117.243
112	30	Ford et al., 2010	3U.04	3U.04.28		0.28	0.06	15	Modern	San Diego	Mainland	32.6643	-117.243
112	30	Ford et al., 2010	3U.04	3U.04.6		0.02	-0.93	15	Modern	San Diego	Mainland	32.6643	-117.243
112	30	Ford et al., 2010	3U.04	3U.04.7		-0.21	-0.97	15	Modern	San Diego	Mainland	32.6643	-117.243
112	30	Ford et al., 2010	3U.04	3U.04.9		-0.12	-0.82	15	Modern	San Diego	Mainland	32.6643	-117.243
112	30	Ford et al., 2010	3U.04	3U.04.29		0.07	0.03	16	Modern	San Diego	Mainland	32.6643	-117.243
112	30	Ford et al., 2010	3U.04	3U.04.30		0.02	0.26	16	Modern	San Diego	Mainland	32.6643	-117.243
112	30	Ford et al., 2010	3U.04	3U.04.31		0.05	0.26	16	Modern	San Diego	Mainland	32.6643	-117.243
112	30	Ford et al., 2010	3U.04	3U.04.34		-0.28	-0.31	16	Modern	San Diego	Mainland	32.6643	-117.243
112	30	Ford et al., 2010	3U.04	3U.04.35		0.03	-0.63	16	Modern	San Diego	Mainland	32.6643	-117.243
112	30	Ford et al., 2010	3U.04	3U.04.36		0.17	-0.74	16	Modern	San Diego	Mainland	32.6643	-117.243
112	30	Ford et al., 2010	3U.04	3U.04.37		-0.03	-0.63	16	Modern	San Diego	Mainland	32.6643	-117.243
112	30	Ford et al., 2010	3U.04	3U.04.38		0.17	-1.28	16	Modern	San Diego	Mainland	32.6643	-117.243
113	23	Ford et al., 2010	3U.07	3U.07.01A		0.23	-0.42	15	Modern	San Diego	Mainland	32.6643	-117.243
113	23	Ford et al., 2010	3U.07	3U.07.04A		0.05	-0.53	15	Modern	San Diego	Mainland	32.6643	-117.243
113	23	Ford et al., 2010	3U.07	3U.07.05		0.06	-0.41	15	Modern	San Diego	Mainland	32.6643	-117.243
113	23	Ford et al., 2010	3U.07	3U.07.06		0.12	-0.13	15	Modern	San Diego	Mainland	32.6643	-117.243
113	23	Ford et al., 2010	3U.07	3U.07.07		0.19	-0.25	15	Modern	San Diego	Mainland	32.6643	-117.243
113	23	Ford et al., 2010	3U.07	3U.07.08		0.23	-0.34	15	Modern	San Diego	Mainland	32.6643	-117.243
113	23	Ford et al., 2010	3U.07	3U.07.09		0.32	-0.31	15	Modern	San Diego	Mainland	32.6643	-117.243
113	23	Ford et al., 2010	3U.07	3U.07.10		0.37	-0.42	15	Modern	San Diego	Mainland	32.6643	-117.243
113	23	Ford et al., 2010	3U.07	3U.07.11		0.36	-0.33	15	Modern	San Diego	Mainland	32.6643	-117.243
113	23	Ford et al., 2010	3U.07	3U.07.12		0.23	0.43	15	Modern	San Diego	Mainland	32.6643	-117.243
113	23	Ford et al., 2010	3U.07	3U.07.13		0.15	0.41	15	Modern	San Diego	Mainland	32.6643	-117.243
113	23	Ford et al., 2010	3U.07	3U.07.14		0.27	0.27	15	Modern	San Diego	Mainland	32.6643	-117.243
113	23	Ford et al., 2010	3U.07	3U.07.15		0.28	0.24	15	Modern	San Diego	Mainland	32.6643	-117.243
113	23	Ford et al., 2010	3U.07	3U.07.16				15	Modern	San Diego	Mainland	32.6643	-117.243
113	23	Ford et al., 2010	3U.07	3U.07.17		0.15	0.25	15	Modern	San Diego	Mainland	32.6643	-117.243
113	23	Ford et al., 2010	3U.07	3U.07.18A		0.05	0.34	16	Modern	San Diego	Mainland	32.6643	-117.243
113	23	Ford et al., 2010	3U.07	3U.07.19		0.3	0.5	16	Modern	San Diego	Mainland	32.6643	-117.243
113	23	Ford et al., 2010	3U.07	3U.07.20		0.36	0.07	16	Modern	San Diego	Mainland	32.6643	-117.243
113	23	Ford et al., 2010	3U.07	3U.07.21		0.24	-0.06	16	Modern	San Diego	Mainland	32.6643	-117.243
113	23	Ford et al., 2010	3U.07	3U.07.22		0.48	-0.66	16	Modern	San Diego	Mainland	32.6643	-117.243
113	23	Ford et al., 2010	3U.07	3U.07.23		0.49	-0.33	16	Modern	San Diego	Mainland	32.6643	-117.243
113	23	Ford et al., 2010	3U.07	3U.07.24		0.35	-0.54	16	Modern	San Diego	Mainland	32.6643	-117.243
113	23	Ford et al., 2010	3U.07	3U.07.25		0.15	-0.73	16	Modern	San Diego	Mainland	32.6643	-117.243
114	32	Ford et al., 2010	3U.11	3U.11.10		0.63	-0.47	15	Modern	San Diego	Mainland	32.6643	-117.243
114	32	Ford et al., 2010	3U.11	3U.11.11		0.54	-0.26	15	Modern	San Diego	Mainland	32.6643	-117.243
114	32	Ford et al., 2010	3U.11	3U.11.12		0.09	-0.4	15	Modern	San Diego	Mainland	32.6643	-117.243
114	32	Ford et al., 2010	3U.11	3U.11.13		-0.04	0.02	15	Modern	San Diego	Mainland	32.6643	-117.243
114	32	Ford et al., 2010	3U.11	3U.11.14		0.52	0.04	15	Modern	San Diego	Mainland	32.6643	-117.243
114	32	Ford et al., 2010	3U.11	3U.11.15		0.34	-0.26	15	Modern	San Diego	Mainland	32.6643	-117.243
114	32	Ford et al., 2010	3U.11	3U.11.16		0.58	-0.12	15	Modern	San Diego	Mainland	32.6643	-117.243
114	32	Ford et al., 2010	3U.11	3U.11.17		0.52	-0.05	15	Modern	San Diego	Mainland	32.6643	-117.243
114	32	Ford et al., 2010	3U.11	3U.11.18		0.33	-0.13	15	Modern	San Diego	Mainland	32.6643	-117.243
114	32	Ford et al., 2010	3U.11	3U.11.19		0.37	-0.05	15	Modern	San Diego	Mainland	32.6643	-117.243
114	32	Ford et al., 2010	3U.11	3U.11.2		0.26	-0.98	15	Modern	San Diego	Mainland	32.6643	-117.243
114	32	Ford et al., 2010	3U.11	3U.11.20		0.54	0.14	15	Modern	San Diego	Mainland	32.6643	-117.243
114	32	Ford et al., 2010	3U.11	3U.11.21		0.45	0.1	15	Modern	San Diego	Mainland	32.6643	-117.243
114	32	Ford et al., 2010	3U.11	3U.11.3		0.21	-0.85	15	Modern	San Diego	Mainland	32.6643	-117.243
114	32	Ford et al., 2010	3U.11	3U.11.4		0.08	-0.64	15	Modern	San Diego	Mainland	32.6643	-117.243
114	32	Ford et al., 2010	3U.11	3U.11.5		0.23	-0.28	15	Modern	San Diego	Mainland	32.6643	-117.243
114	32	Ford et al., 2010	3U.11	3U.11.6		0.38	-0.43	15	Modern	San Diego	Mainland	32.6643	-117.243
114	32	Ford et al., 2010	3U.11	3U.11.7		0.26	-0.71	15	Modern	San Diego	Mainland	32.6643	-117.243
114	32	Ford et al., 2010	3U.11	3U.11.8		0.47	-0.39	15	Modern	San Diego	Mainland	32.6643	-117.243
114	32	Ford et al., 2010	3U.11	3U.11.9		0.59	-0.51	15	Modern	San Diego	Mainland	32.6643	-117.243
114	32	Ford et al., 2010	3U.11	3U.11.22		0.31	-0.26	16	Modern	San Diego	Mainland	32.6643	-117.243
114	32	Ford et al., 2010	3U.11	3U.11.23		-0.2	-0.96	16	Modern	San Diego	Mainland	32.6643	-117.243
114	32	Ford et al., 2010	3U.11	3U.11.24		0.38	0.02	16	Modern	San Diego	Mainland	32.6643	-117.243
114	32	Ford et al., 2010	3U.11	3U.11.25		0.4	0.05	16	Modern	San Diego	Mainland	32.6643	-117.243
114	32	Ford et al., 2010	3U.11	3U.11.26		0.34	-0.04	16	Modern	San Diego	Mainland	32.6643	-117.243
114	32	Ford et al., 2010	3U.11	3U.11.27		0.14	-0.34	16	Modern	San Diego	Mainland	32.6643	-117.243
114	32	Ford et al., 2010	3U.11	3U.11.28		0.04	-0.66	16	Modern	San Diego	Mainland	32.6643	-117.243
114	32	Ford et al., 2010	3U.11	3U.11.29		0.05	-0.76	16	Modern	San Diego	Mainland	32.6643	-117.243
114	32	Ford et al., 2010	3U.11	3U.11.30		0.24	-0.57	16	Modern	San Diego	Mainland	32.6643	-117.243
114	32	Ford et al., 2010	3U.11	3U.11.31		0.23	-0.53	16	Modern	San Diego	Mainland	32.6643	-117.243
114	32	Ford et al., 2010	3U.11	3U.11.32		0.21	-1.22	16	Modern	San Diego	Mainland	32.6643	-117.243
114	32	Ford et al., 2010	3U.11	3U.11.33		0.53	-1.65	16	Modern	San Diego	Mainland	32.6643	-117.243
115	11	Ford et al., 2010	3U.13	3U.13.1		0.77	-0.22	15	Modern	San Diego	Mainland	32.6643	-117.243
115	11	Ford et al., 2010	3U.13	3U.13.10		0.69	0.04	15	Modern	San Diego	Mainland	32.6643	-117.243
115	11	Ford et al., 2010	3U.13	3U.13.11		0.72	0.52	15	Modern	San Diego	Mainland	32.6643	-117.243
115	11	Ford et al., 2010	3U.13	3U.13.12		0.54	0.69	15	Modern	San Diego	Mainland	32.6643	-117.243
115	11	Ford et al., 2010	3U.13	3U.13.15		0.71	0.14	15	Modern	San Diego	Mainland	32.6643	-117.243
115	11	Ford et al., 2010	3U.13	3U.13.16		0.83	0.09	15	Modern	San Diego	Mainland	32.6643	-117.243
115	11	Ford et al., 2010	3U.13	3U.13.2		0.48	-0.66	15	Modern	San Diego	Mainland	32.6643	-117.243
115	11	Ford et al., 2010	3U.13	3U.13.3		0.43	-0.59	15	Modern	San Diego	Mainland	32.6643	-117.243
115	11	Ford et al., 2010	3U.13	3U.13.8		0.88	0.13	15	Modern	San Diego	Mainland	32.6643	-117.243
115	11	Ford et al., 2010	3U.13	3U.13.21		0.93	0.31	16	Modern	San Diego	Mainland	32.6643	-117.243
115	11	Ford et al., 2010	3U.13	3U.13.23		0.8	0	16	Modern	San Diego	Mainland	32.6643	-117.243
116	27	Ford et al., 2010	3U.14	3U.14.01		0.37	-0.23	15	Modern	San Diego	Mainland	32.6643	-117.243
116	27	Ford et al., 2010	3U.14	3U.14.02				15	Modern	San Diego	Mainland	32.6643	-117.243
116	27	Ford et al., 2010	3U.14	3U.14.03		0.21	-0.34	15	Modern	San Diego	Mainland	32.6643	-117.243
116	27	Ford et al., 2010	3U.14	3U.14.04		0.35	-0.71	15	Modern	San Diego	Mainland	32.6643	-117.243
116	27	Ford et al., 2010	3U.14	3U.14.05		0.27	-0.74	15	Modern	San Diego	Mainland	32.6643	-117.243
116	27	Ford et al., 2010	3U.14	3U.14.06		-0.05	-0.54	15	Modern	San Diego	Mainland	32.6643	-117.243
116	27	Ford et al., 2010	3U.14	3U.14.07		-0.09	-0.5	15	Modern	San Diego	Mainland	32.6643	-117.243
116	27	Ford et al., 2010	3U.14	3U.14.08		0.24	-0.39	15	Modern	San Diego	Mainland	32.6643	-117.243
116	27	Ford et al., 2010	3U.14	3U.14.09		0.24	-0.39	15	Modern	San Diego	Mainland	32.6643	-117.243
116	27	Ford et al., 2010	3U.14	3U.14.10A		0.41	-0.36	15	Modern	San Diego	Mainland	32.6643	-117.243
116	27	Ford et al., 2010	3U.14	3U.14.11/12		0.57	-0.11	15	Modern	San Diego	Mainland	32.6643	-117.243
116	27	Ford et al., 2010	3U.14	3U.14.13		0.21	0.06	15	Modern	San Diego	Mainland	32.6643	-117.243
116	27	Ford et al., 2010	3U.14	3U.14.14		0.07	0.31	15	Modern	San Diego	Mainland	32.6643	-117.243
116	27	Ford et al., 2010	3U.14	3U.14.15		0.1	0.09	15	Modern	San Diego	Mainland	32.6643	-117.243
116	27	Ford et al., 2010	3U.14	3U.14.16		0.51	0.17	15	Modern	San Diego	Mainland	32.6643	-117.243
116	27	Ford et al., 2010	3U.14	3U.14.17		0.37	0.26	15	Modern	San Diego	Mainland	32.6643	-117.243
116	27	Ford et al., 2010	3U.14	3U.14.18		0.3	0.19	15	Modern	San Diego	Mainland	32.6643	-117.243
116	27	Ford et al., 2010	3U.14	3U.14.19		0.61	0.33	15	Modern	San Diego	Mainland	32.6643	-117.243
116	27	Ford et al., 2010	3U.14	3U.14.20		0.51	0.17	16	Modern	San Diego	Mainland	32.6643	-117.243
116	27	Ford et al., 2010	3U.14	3U.14.21		0.53	0.22	16	Modern	San Diego	Mainland	32.6643	-117.243
116	27	Ford et al., 2010	3U.14	3U.14.22		0.37	-0.26	16	Modern	San Diego	Mainland	32.6643	-117.243
116	27	Ford et al., 2010	3U.14	3U.14.23		0.43	-0.45	16	Modern	San Diego	Mainland	32.6643	-117.243
116	27	Ford et al., 2010	3U.14	3U.14.24		0.51	-0.66	16	Modern	San Diego	Mainland	32.6643	-117.243
116	27	Ford et al., 2010	3U.14	3U.14.25		0.53	-0.46	16	Modern	San Diego	Mainland	32.6643	-117.243
116	27	Ford et al., 2010	3U.14	3U.14.26		0.1	-1.26	16	Modern	San Diego	Mainland	32.6643	-117.243
116	27	Ford et al., 2010	3U.14	3U.14.27		0.5	-1.29	16	Modern	San Diego	Mainland	32.6643	-117.243
116	27	Ford et al., 2010	3U.14	3U.14.28		0.55	-1.21	16	Modern	San Diego	Mainland	32.6643	-117.243
117	28	Ford et al., 2010	3U.18	3U.18.15		0.66	0.07	15	Modern	San Diego	Mainland	32.6643	-117.243
117	28	Ford et al., 2010	3U.18	3U.18.15.1		0.55	0.08	15	Modern	San Diego	Mainland	32.6643	-117.243
117	28	Ford et al., 2010	3U.18	3U.18.15.2		0.58	0.23	15	Modern	San Diego	Mainland	32.6643	-117.243
117	28	Ford et al., 2010	3U.18	3U.18.15.3		0.18	0.1	15	Modern	San Diego	Mainland	32.6643	-117.243
117	28	Ford et al., 2010	3U.18	3U.18.15.4		0.87	0.23	15	Modern	San Diego	Mainland	32.6643	-117.243
117	28	Ford et al., 2010	3U.18	3U.18.15.5		0.81	0.14	15	Modern	San Diego	Mainland	32.6643	-117.243
117	28	Ford et al., 2010	3U.18	3U.18.8		0.89	-0.45	15	Modern	San Diego	Mainland	32.6643	-117.243
117	28	Ford et al., 2010	3U.18	3U.18.8.1		0.94	-0.53	15	Modern	San Diego	Mainland	32.6643	-117.243
117	28	Ford et al., 2010	3U.18	3U.18.8.2		0.99	-0.62	15	Modern	San Diego	Mainland	32.6643	-117.243
117	28	Ford et al., 2010	3U.18	3U.18.8.3		0.74	-0.72	15	Modern	San Diego	Mainland	32.6643	-117.243
117	28	Ford et al., 2010	3U.18	3U.18.8.4		0.67	-0.6	15	Modern	San Diego	Mainland	32.6643	-117.243
117	28	Ford et al., 2010	3U.18	3U.18.8.5		0.55	-0.51	15	Modern	San Diego	Mainland	32.6643	-117.243
117	28	Ford et al., 2010	3U.18	3U.18.8.6		0.56	-0.44	15	Modern	San Diego	Mainland	32.6643	-117.243
117	28	Ford et al., 2010	3U.18	3U.18.9		0.6	-0.3	15	Modern	San Diego	Mainland	32.6643	-117.243
117	28	Ford et al., 2010	3U.18	3U.18.9.1		0.7	-0.45	15	Modern	San Diego	Mainland	32.6643	-117.243
117	28	Ford et al., 2010	3U.18	3U.18.9.2		0.85	-0.52	15	Modern	San Diego	Mainland	32.6643	-117.243
117	28	Ford et al., 2010	3U.18	3U.18.9.3		0.92	-0.11	15	Modern	San Diego	Mainland	32.6643	-117.243
117	28	Ford et al., 2010	3U.18	3U.18.9.4		0.9	-0.01	15	Modern	San Diego	Mainland	32.6643	-117.243
117	28	Ford et al., 2010	3U.18	3U.18.9.5		0.57	0.17	15	Modern	San Diego	Mainland	32.6643	-117.243
117	28	Ford et al., 2010	3U.18	3U.18.9.6		0.58	0.47	15	Modern	San Diego	Mainland	32.6643	-117.243
117	28	Ford et al., 2010	3U.18	3U.18.9.7		0.48	0.15	15	Modern	San Diego	Mainland	32.6643	-117.243
117	28	Ford et al., 2010	3U.18	3U.18.9.8		0.65	0.08	15	Modern	San Diego	Mainland	32.6643	-117.243
117	28	Ford et al., 2010	3U.18	3U.18.24		0.66	0.14	16	Modern	San Diego	Mainland	32.6643	-117.243
117	28	Ford et al., 2010	3U.18	3U.18.24.1		0.78	0.33	16	Modern	San Diego	Mainland	32.6643	-117.243
117	28	Ford et al., 2010	3U.18	3U.18.24.2		0.65	0.07	16	Modern	San Diego	Mainland	32.6643	-117.243
117	28	Ford et al., 2010	3U.18	3U.18.24.3		0.9	-0.29	16	Modern	San Diego	Mainland	32.6643	-117.243
117	28	Ford et al., 2010	3U.18	3U.18.24.4		0.88	-0.26	16	Modern	San Diego	Mainland	32.6643	-117.243
117	28	Ford et al., 2010	3U.18	3U.18.30		0.66	-0.57	16	Modern	San Diego	Mainland	32.6643	-117.243
118	25	Ford et al., 2010	3U.20	3U.20.1		0.48	-0.44	15	Modern	San Diego	Mainland	32.6643	-117.243
118	25	Ford et al., 2010	3U.20	3U.20.10		0.74	0.17	15	Modern	San Diego	Mainland	32.6643	-117.243
118	25	Ford et al., 2010	3U.20	3U.20.11		0.61	0.21	15	Modern	San Diego	Mainland	32.6643	-117.243
118	25	Ford et al., 2010	3U.20	3U.20.12				15	Modern	San Diego	Mainland	32.6643	-117.243
118	25	Ford et al., 2010	3U.20	3U.20.2		0.29	-0.34	15	Modern	San Diego	Mainland	32.6643	-117.243
118	25	Ford et al., 2010	3U.20	3U.20.3		0.19	-0.85	15	Modern	San Diego	Mainland	32.6643	-117.243
118	25	Ford et al., 2010	3U.20	3U.20.4		0.21	-0.62	15	Modern	San Diego	Mainland	32.6643	-117.243
118	25	Ford et al., 2010	3U.20	3U.20.5		0.68	-0.25	15	Modern	San Diego	Mainland	32.6643	-117.243
118	25	Ford et al., 2010	3U.20	3U.20.6		0.5	-0.07	15	Modern	San Diego	Mainland	32.6643	-117.243
118	25	Ford et al., 2010	3U.20	3U.20.7		0.34	0.04	15	Modern	San Diego	Mainland	32.6643	-117.243
118	25	Ford et al., 2010	3U.20	3U.20.8		0.42	0.4	15	Modern	San Diego	Mainland	32.6643	-117.243
118	25	Ford et al., 2010	3U.20	3U.20.9		0.63	0.26	15	Modern	San Diego	Mainland	32.6643	-117.243
118	25	Ford et al., 2010	3U.20	3U.20.13		0.66	0.25	16	Modern	San Diego	Mainland	32.6643	-117.243
118	25	Ford et al., 2010	3U.20	3U.20.14		0.9	0.32	16	Modern	San Diego	Mainland	32.6643	-117.243
118	25	Ford et al., 2010	3U.20	3U.20.15		0.86	0.19	16	Modern	San Diego	Mainland	32.6643	-117.243
118	25	Ford et al., 2010	3U.20	3U.20.16		0.75	0.07	16	Modern	San Diego	Mainland	32.6643	-117.243
118	25	Ford et al., 2010	3U.20	3U.20.17		0.75	0.02	16	Modern	San Diego	Mainland	32.6643	-117.243
118	25	Ford et al., 2010	3U.20	3U.20.18		0.51	-0.01	16	Modern	San Diego	Mainland	32.6643	-117.243
118	25	Ford et al., 2010	3U.20	3U.20.19		0.38	-0.49	16	Modern	San Diego	Mainland	32.6643	-117.243
118	25	Ford et al., 2010	3U.20	3U.20.20		0.28	-0.47	16	Modern	San Diego	Mainland	32.6643	-117.243
118	25	Ford et al., 2010	3U.20	3U.20.21		0.5	-0.77	16	Modern	San Diego	Mainland	32.6643	-117.243
118	25	Ford et al., 2010	3U.20	3U.20.22		0.59	-0.46	16	Modern	San Diego	Mainland	32.6643	-117.243
118	25	Ford et al., 2010	3U.20	3U.20.23		0.61	-0.62	16	Modern	San Diego	Mainland	32.6643	-117.243
118	25	Ford et al., 2010	3U.20	3U.20.24		0.49	-0.9	16	Modern	San Diego	Mainland	32.6643	-117.243
118	25	Ford et al., 2010	3U.20	3U.20.25		0.41	-1.14	16	Modern	San Diego	Mainland	32.6643	-117.243
119	19	Glassow et al., 1994	1	0		0.68	0.81	5200	Midden	Santa Cruz Island	Island	34.0596	-119.921
119	19	Glassow et al., 1994	1	2		0.75	0.57	5200	Midden	Santa Cruz Island	Island	34.0596	-119.921
119	19	Glassow et al., 1994	1	4		0.78	0.53	5200	Midden	Santa Cruz Island	Island	34.0596	-119.921
119	19	Glassow et al., 1994	1	6		0.64	0.4	5200	Midden	Santa Cruz Island	Island	34.0596	-119.921
119	19	Glassow et al., 1994	1	8		0.43	0.21	5200	Midden	Santa Cruz Island	Island	34.0596	-119.921
119	19	Glassow et al., 1994	1	10		0.34	0	5200	Midden	Santa Cruz Island	Island	34.0596	-119.921
119	19	Glassow et al., 1994	1	12		0.28	0.17	5200	Midden	Santa Cruz Island	Island	34.0596	-119.921
119	19	Glassow et al., 1994	1	14		-0.22	-0.01	5200	Midden	Santa Cruz Island	Island	34.0596	-119.921
119	19	Glassow et al., 1994	1	16		-0.77	0.4	5200	Midden	Santa Cruz Island	Island	34.0596	-119.921
119	19	Glassow et al., 1994	1	18		-0.87	0.73	5200	Midden	Santa Cruz Island	Island	34.0596	-119.921
119	19	Glassow et al., 1994	1	20		-0.85	0.8	5200	Midden	Santa Cruz Island	Island	34.0596	-119.921
119	19	Glassow et al., 1994	1	22		-0.39	0.83	5200	Midden	Santa Cruz Island	Island	34.0596	-119.921
119	19	Glassow et al., 1994	1	24		-0.12	0.88	5200	Midden	Santa Cruz Island	Island	34.0596	-119.921
119	19	Glassow et al., 1994	1	26		0.16	1.09	5200	Midden	Santa Cruz Island	Island	34.0596	-119.921
119	19	Glassow et al., 1994	1	28		0.31	0.91	5200	Midden	Santa Cruz Island	Island	34.0596	-119.921
119	19	Glassow et al., 1994	1	30		0.29	1.07	5200	Midden	Santa Cruz Island	Island	34.0596	-119.921
119	19	Glassow et al., 1994	1	32		0.6	0.79	5200	Midden	Santa Cruz Island	Island	34.0596	-119.921
119	19	Glassow et al., 1994	1	34		0.82	0.35	5200	Midden	Santa Cruz Island	Island	34.0596	-119.921
119	19	Glassow et al., 1994	1	36		0.87	0.29	5200	Midden	Santa Cruz Island	Island	34.0596	-119.921
120	20	Glassow et al., 1994	2	0		0.9	0.29	5200	Midden	Santa Cruz Island	Island	34.0596	-119.921
120	20	Glassow et al., 1994	2	2		0.4	0.29	5200	Midden	Santa Cruz Island	Island	34.0596	-119.921
120	20	Glassow et al., 1994	2	4		0.8	0.45	5200	Midden	Santa Cruz Island	Island	34.0596	-119.921
120	20	Glassow et al., 1994	2	6		1.1	0.7	5200	Midden	Santa Cruz Island	Island	34.0596	-119.921
120	20	Glassow et al., 1994	2	8		1.21	0.05	5200	Midden	Santa Cruz Island	Island	34.0596	-119.921
120	20	Glassow et al., 1994	2	10		1.01	0.05	5200	Midden	Santa Cruz Island	Island	34.0596	-119.921
120	20	Glassow et al., 1994	2	12		1.12	0.8	5200	Midden	Santa Cruz Island	Island	34.0596	-119.921
120	20	Glassow et al., 1994	2	14		1.2	0.77	5200	Midden	Santa Cruz Island	Island	34.0596	-119.921
120	20	Glassow et al., 1994	2	16		1.3	0.32	5200	Midden	Santa Cruz Island	Island	34.0596	-119.921
120	20	Glassow et al., 1994	2	18		1.12	0	5200	Midden	Santa Cruz Island	Island	34.0596	-119.921
120	20	Glassow et al., 1994	2	20		0.81	0.05	5200	Midden	Santa Cruz Island	Island	34.0596	-119.921
120	20	Glassow et al., 1994	2	22		0.85	0.13	5200	Midden	Santa Cruz Island	Island	34.0596	-119.921
120	20	Glassow et al., 1994	2	24		0.61	0.55	5200	Midden	Santa Cruz Island	Island	34.0596	-119.921
120	20	Glassow et al., 1994	2	26		0.81	1.05	5200	Midden	Santa Cruz Island	Island	34.0596	-119.921
120	20	Glassow et al., 1994	2	28		0.8	0.96	5200	Midden	Santa Cruz Island	Island	34.0596	-119.921
120	20	Glassow et al., 1994	2	30		1	1.52	5200	Midden	Santa Cruz Island	Island	34.0596	-119.921
120	20	Glassow et al., 1994	2	32		1	1.02	5200	Midden	Santa Cruz Island	Island	34.0596	-119.921
120	20	Glassow et al., 1994	2	34		1.19	0.88	5200	Midden	Santa Cruz Island	Island	34.0596	-119.921
120	20	Glassow et al., 1994	2	36		0.79	0.01	5200	Midden	Santa Cruz Island	Island	34.0596	-119.921
120	20	Glassow et al., 1994	2	38		0.6	-0.41	5200	Midden	Santa Cruz Island	Island	34.0596	-119.921
121	18	Glassow et al., 1994	3	0		1.01	0.82	5200	Midden	Santa Cruz Island	Island	34.0596	-119.921
121	18	Glassow et al., 1994	3	2		0.77	0.54	5200	Midden	Santa Cruz Island	Island	34.0596	-119.921
121	18	Glassow et al., 1994	3	4		0.78	0.35	5200	Midden	Santa Cruz Island	Island	34.0596	-119.921
121	18	Glassow et al., 1994	3	6		0.61	0.28	5200	Midden	Santa Cruz Island	Island	34.0596	-119.921
121	18	Glassow et al., 1994	3	8		0.29	0.6	5200	Midden	Santa Cruz Island	Island	34.0596	-119.921
121	18	Glassow et al., 1994	3	10		0.22	0.62	5200	Midden	Santa Cruz Island	Island	34.0596	-119.921
121	18	Glassow et al., 1994	3	12		0.79	0.27	5200	Midden	Santa Cruz Island	Island	34.0596	-119.921
121	18	Glassow et al., 1994	3	14		0.66	0.37	5200	Midden	Santa Cruz Island	Island	34.0596	-119.921
121	18	Glassow et al., 1994	3	16		0.53	0.74	5200	Midden	Santa Cruz Island	Island	34.0596	-119.921
121	18	Glassow et al., 1994	3	18		0.78	0.86	5200	Midden	Santa Cruz Island	Island	34.0596	-119.921
121	18	Glassow et al., 1994	3	20		0.82	0.43	5200	Midden	Santa Cruz Island	Island	34.0596	-119.921
121	18	Glassow et al., 1994	3	22		0.85	0.16	5200	Midden	Santa Cruz Island	Island	34.0596	-119.921
121	18	Glassow et al., 1994	3	24		0.88	0.26	5200	Midden	Santa Cruz Island	Island	34.0596	-119.921
121	18	Glassow et al., 1994	3	26		0.81	0.17	5200	Midden	Santa Cruz Island	Island	34.0596	-119.921
121	18	Glassow et al., 1994	3	28		0.5	-0.29	5200	Midden	Santa Cruz Island	Island	34.0596	-119.921
121	18	Glassow et al., 1994	3	30		0.58	-0.33	5200	Midden	Santa Cruz Island	Island	34.0596	-119.921
121	18	Glassow et al., 1994	3	32		0.02	0.07	5200	Midden	Santa Cruz Island	Island	34.0596	-119.921
121	18	Glassow et al., 1994	3	34		0.22	0.31	5200	Midden	Santa Cruz Island	Island	34.0596	-119.921
122	22	Glassow et al., 1994	25	0		1.84	1.414	5200	Midden	Santa Cruz Island	Island	34.0596	-119.921
122	22	Glassow et al., 1994	25	2		1.001	0.325	5200	Midden	Santa Cruz Island	Island	34.0596	-119.921
122	22	Glassow et al., 1994	25	4		0.743	1.535	5200	Midden	Santa Cruz Island	Island	34.0596	-119.921
122	22	Glassow et al., 1994	25	6		0.664	1.016	5200	Midden	Santa Cruz Island	Island	34.0596	-119.921
122	22	Glassow et al., 1994	25	8		0.529	0.954	5200	Midden	Santa Cruz Island	Island	34.0596	-119.921
122	22	Glassow et al., 1994	25	10		1.128	0.778	5200	Midden	Santa Cruz Island	Island	34.0596	-119.921
122	22	Glassow et al., 1994	25	12		1.221	-0.116	5200	Midden	Santa Cruz Island	Island	34.0596	-119.921
122	22	Glassow et al., 1994	25	14		1.299	1.406	5200	Midden	Santa Cruz Island	Island	34.0596	-119.921
122	22	Glassow et al., 1994	25	16		0.684	1.606	5200	Midden	Santa Cruz Island	Island	34.0596	-119.921
122	22	Glassow et al., 1994	25	18		0.527	0.969	5200	Midden	Santa Cruz Island	Island	34.0596	-119.921
122	22	Glassow et al., 1994	25	20		1.511	0.943	5200	Midden	Santa Cruz Island	Island	34.0596	-119.921
122	22	Glassow et al., 1994	25	22		1.16	0.418	5200	Midden	Santa Cruz Island	Island	34.0596	-119.921
122	22	Glassow et al., 1994	25	24		0.648	0.805	5200	Midden	Santa Cruz Island	Island	34.0596	-119.921
122	22	Glassow et al., 1994	25	26		1.127	0.668	5200	Midden	Santa Cruz Island	Island	34.0596	-119.921
122	22	Glassow et al., 1994	25	28		0.85	0.526	5200	Midden	Santa Cruz Island	Island	34.0596	-119.921
122	22	Glassow et al., 1994	25	30		0.812	0.17	5200	Midden	Santa Cruz Island	Island	34.0596	-119.921
122	22	Glassow et al., 1994	25	32		0.686	0.619	5200	Midden	Santa Cruz Island	Island	34.0596	-119.921
122	22	Glassow et al., 1994	25	34		0.444	1.163	5200	Midden	Santa Cruz Island	Island	34.0596	-119.921
122	22	Glassow et al., 1994	25	36		0.952	0.825	5200	Midden	Santa Cruz Island	Island	34.0596	-119.921
122	22	Glassow et al., 1994	25	38		0.52	1.023	5200	Midden	Santa Cruz Island	Island	34.0596	-119.921
122	22	Glassow et al., 1994	25	40		0.464	0.735	5200	Midden	Santa Cruz Island	Island	34.0596	-119.921
122	22	Glassow et al., 1994	25	42		0.381	0.72	5200	Midden	Santa Cruz Island	Island	34.0596	-119.921
123	15	Glassow et al., 1994	1x	0		0.89	0.76	5200	Midden	Santa Cruz Island	Island	34.0596	-119.921
123	15	Glassow et al., 1994	1x	2		0.9	0.06	5200	Midden	Santa Cruz Island	Island	34.0596	-119.921
123	15	Glassow et al., 1994	1x	4		0.76	0.29	5200	Midden	Santa Cruz Island	Island	34.0596	-119.921
123	15	Glassow et al., 1994	1x	6		0.05	0.49	5200	Midden	Santa Cruz Island	Island	34.0596	-119.921
123	15	Glassow et al., 1994	1x	8		0.2	0.68	5200	Midden	Santa Cruz Island	Island	34.0596	-119.921
123	15	Glassow et al., 1994	1x	10		0.34	0.93	5200	Midden	Santa Cruz Island	Island	34.0596	-119.921
123	15	Glassow et al., 1994	1x	12		0.67	1.11	5200	Midden	Santa Cruz Island	Island	34.0596	-119.921
123	15	Glassow et al., 1994	1x	14		1.15	1.61	5200	Midden	Santa Cruz Island	Island	34.0596	-119.921
123	15	Glassow et al., 1994	1x	16		0.76	1	5200	Midden	Santa Cruz Island	Island	34.0596	-119.921
123	15	Glassow et al., 1994	1x	18		0.86	0.91	5200	Midden	Santa Cruz Island	Island	34.0596	-119.921
123	15	Glassow et al., 1994	1x	20		1.12	0.32	5200	Midden	Santa Cruz Island	Island	34.0596	-119.921
123	15	Glassow et al., 1994	1x	22		0.9	0.56	5200	Midden	Santa Cruz Island	Island	34.0596	-119.921
123	15	Glassow et al., 1994	1x	24		0.79	0.05	5200	Midden	Santa Cruz Island	Island	34.0596	-119.921
123	15	Glassow et al., 1994	1x	26		0.81	-0.12	5200	Midden	Santa Cruz Island	Island	34.0596	-119.921
123	15	Glassow et al., 1994	1x	28		0.85	-0.31	5200	Midden	Santa Cruz Island	Island	34.0596	-119.921
124	17	Glassow et al., 1994	2x	0		0.21	1.27	5200	Midden	Santa Cruz Island	Island	34.0596	-119.921
124	17	Glassow et al., 1994	2x	2		0.77	0.7	5200	Midden	Santa Cruz Island	Island	34.0596	-119.921
124	17	Glassow et al., 1994	2x	4		0.65	0.66	5200	Midden	Santa Cruz Island	Island	34.0596	-119.921
124	17	Glassow et al., 1994	2x	6		0.17	0.82	5200	Midden	Santa Cruz Island	Island	34.0596	-119.921
124	17	Glassow et al., 1994	2x	8		-0.37	0.91	5200	Midden	Santa Cruz Island	Island	34.0596	-119.921
124	17	Glassow et al., 1994	2x	10		-0.78	0.93	5200	Midden	Santa Cruz Island	Island	34.0596	-119.921
124	17	Glassow et al., 1994	2x	12		-0.04	0.84	5200	Midden	Santa Cruz Island	Island	34.0596	-119.921
124	17	Glassow et al., 1994	2x	14		0.09	1.12	5200	Midden	Santa Cruz Island	Island	34.0596	-119.921
124	17	Glassow et al., 1994	2x	16		1.04	0.31	5200	Midden	Santa Cruz Island	Island	34.0596	-119.921
124	17	Glassow et al., 1994	2x	18		1.1	0.02	5200	Midden	Santa Cruz Island	Island	34.0596	-119.921
124	17	Glassow et al., 1994	2x	20		0.64	0.35	5200	Midden	Santa Cruz Island	Island	34.0596	-119.921
124	17	Glassow et al., 1994	2x	22		0.56	0.52	5200	Midden	Santa Cruz Island	Island	34.0596	-119.921
124	17	Glassow et al., 1994	2x	24		0.35	0.75	5200	Midden	Santa Cruz Island	Island	34.0596	-119.921
124	17	Glassow et al., 1994	2x	26		0.27	0.86	5200	Midden	Santa Cruz Island	Island	34.0596	-119.921
124	17	Glassow et al., 1994	2x	28		0.23	1.12	5200	Midden	Santa Cruz Island	Island	34.0596	-119.921
124	17	Glassow et al., 1994	2x	30		0.07	1.02	5200	Midden	Santa Cruz Island	Island	34.0596	-119.921
124	17	Glassow et al., 1994	2x	32		0.04	1.04	5200	Midden	Santa Cruz Island	Island	34.0596	-119.921
125	25	Glassow et al., 1994	3y	0		0.79	0.7	5200	Midden	Santa Cruz Island	Island	34.0596	-119.921
125	25	Glassow et al., 1994	3y	2		0.79	0.85	5200	Midden	Santa Cruz Island	Island	34.0596	-119.921
125	25	Glassow et al., 1994	3y	4		0.41	0.98	5200	Midden	Santa Cruz Island	Island	34.0596	-119.921
125	25	Glassow et al., 1994	3y	6		0.24	0.87	5200	Midden	Santa Cruz Island	Island	34.0596	-119.921
125	25	Glassow et al., 1994	3y	8		0.247	0.62	5200	Midden	Santa Cruz Island	Island	34.0596	-119.921
125	25	Glassow et al., 1994	3y	10		0.04	0.88	5200	Midden	Santa Cruz Island	Island	34.0596	-119.921
125	25	Glassow et al., 1994	3y	12		0.25	0.56	5200	Midden	Santa Cruz Island	Island	34.0596	-119.921
125	25	Glassow et al., 1994	3y	14		0.51	1.56	5200	Midden	Santa Cruz Island	Island	34.0596	-119.921
125	25	Glassow et al., 1994	3y	16		0.33	0.79	5200	Midden	Santa Cruz Island	Island	34.0596	-119.921
125	25	Glassow et al., 1994	3y	18		0.23	0.48	5200	Midden	Santa Cruz Island	Island	34.0596	-119.921
125	25	Glassow et al., 1994	3y	20		0.31	0.69	5200	Midden	Santa Cruz Island	Island	34.0596	-119.921
125	25	Glassow et al., 1994	3y	22		0.38	0.99	5200	Midden	Santa Cruz Island	Island	34.0596	-119.921
125	25	Glassow et al., 1994	3y	24		0.36	0.64	5200	Midden	Santa Cruz Island	Island	34.0596	-119.921
125	25	Glassow et al., 1994	3y	26		0.18	0.79	5200	Midden	Santa Cruz Island	Island	34.0596	-119.921
125	25	Glassow et al., 1994	3y	28		0.57	1.29	5200	Midden	Santa Cruz Island	Island	34.0596	-119.921
125	25	Glassow et al., 1994	3y	30		0.91	0.61	5200	Midden	Santa Cruz Island	Island	34.0596	-119.921
125	25	Glassow et al., 1994	3y	32		0.86	0.59	5200	Midden	Santa Cruz Island	Island	34.0596	-119.921
125	25	Glassow et al., 1994	3y	34		0.86	1.17	5200	Midden	Santa Cruz Island	Island	34.0596	-119.921
125	25	Glassow et al., 1994	3y	36		0.55	0.47	5200	Midden	Santa Cruz Island	Island	34.0596	-119.921
125	25	Glassow et al., 1994	3y	38		0.28	0.44	5200	Midden	Santa Cruz Island	Island	34.0596	-119.921
125	25	Glassow et al., 1994	3y	40		0.44	0.49	5200	Midden	Santa Cruz Island	Island	34.0596	-119.921
125	25	Glassow et al., 1994	3y	42		0.4	0.38	5200	Midden	Santa Cruz Island	Island	34.0596	-119.921
125	25	Glassow et al., 1994	3y	44		0.35	0.43	5200	Midden	Santa Cruz Island	Island	34.0596	-119.921
125	25	Glassow et al., 1994	3y	46		0.32	0.26	5200	Midden	Santa Cruz Island	Island	34.0596	-119.921
125	25	Glassow et al., 1994	3y	48		1.08	0.17	5200	Midden	Santa Cruz Island	Island	34.0596	-119.921
126	8	Glassow et al., 2012	Forneys 1	0		0.14	0.29	5800	Midden	Santa Cruz Island	Island	33.9606	-119.818
126	8	Glassow et al., 2012	Forneys 1	2		0.42	-0.26	5800	Midden	Santa Cruz Island	Island	33.9606	-119.818
126	8	Glassow et al., 2012	Forneys 1	4		0.47	0.14	5800	Midden	Santa Cruz Island	Island	33.9606	-119.818
126	8	Glassow et al., 2012	Forneys 1	6		0.75	-0.53	5800	Midden	Santa Cruz Island	Island	33.9606	-119.818
126	8	Glassow et al., 2012	Forneys 1	8		0.45	-0.01	5800	Midden	Santa Cruz Island	Island	33.9606	-119.818
126	8	Glassow et al., 2012	Forneys 1	10		0.77	-0.76	5800	Midden	Santa Cruz Island	Island	33.9606	-119.818
126	8	Glassow et al., 2012	Forneys 1	12		0.67	-0.86	5800	Midden	Santa Cruz Island	Island	33.9606	-119.818
126	8	Glassow et al., 2012	Forneys 1	14		0.26	-0.31	5800	Midden	Santa Cruz Island	Island	33.9606	-119.818
127	8	Glassow et al., 2012	Forneys 2	0		-0.2	0.35	5800	Midden	Santa Cruz Island	Island	33.9606	-119.818
127	8	Glassow et al., 2012	Forneys 2	2		-0.08	-0.25	5800	Midden	Santa Cruz Island	Island	33.9606	-119.818
127	8	Glassow et al., 2012	Forneys 2	4		0.24	0.09	5800	Midden	Santa Cruz Island	Island	33.9606	-119.818
127	8	Glassow et al., 2012	Forneys 2	6		-0.13	-0.03	5800	Midden	Santa Cruz Island	Island	33.9606	-119.818
127	8	Glassow et al., 2012	Forneys 2	8		0.02	-0.48	5800	Midden	Santa Cruz Island	Island	33.9606	-119.818
127	8	Glassow et al., 2012	Forneys 2	10		0.13	-0.31	5800	Midden	Santa Cruz Island	Island	33.9606	-119.818
127	8	Glassow et al., 2012	Forneys 2	12		-0.14	0.12	5800	Midden	Santa Cruz Island	Island	33.9606	-119.818
127	8	Glassow et al., 2012	Forneys 2	14		0.02	-0.61	5800	Midden	Santa Cruz Island	Island	33.9606	-119.818
128	8	Glassow et al., 2012	Forneys 3	0		0.61	0.07	5800	Midden	Santa Cruz Island	Island	33.9606	-119.818
128	8	Glassow et al., 2012	Forneys 3	2		0.72	-0.18	5800	Midden	Santa Cruz Island	Island	33.9606	-119.818
128	8	Glassow et al., 2012	Forneys 3	4		0.52	-0.39	5800	Midden	Santa Cruz Island	Island	33.9606	-119.818
128	8	Glassow et al., 2012	Forneys 3	6		0.72	-0.46	5800	Midden	Santa Cruz Island	Island	33.9606	-119.818
128	8	Glassow et al., 2012	Forneys 3	8		0.75	-0.41	5800	Midden	Santa Cruz Island	Island	33.9606	-119.818
128	8	Glassow et al., 2012	Forneys 3	10		0.17	-0.47	5800	Midden	Santa Cruz Island	Island	33.9606	-119.818
128	8	Glassow et al., 2012	Forneys 3	12		0.09	-0.33	5800	Midden	Santa Cruz Island	Island	33.9606	-119.818
128	8	Glassow et al., 2012	Forneys 3	14		0.29	-0.14	5800	Midden	Santa Cruz Island	Island	33.9606	-119.818
129	8	Glassow et al., 2012	Forneys 4	0		-0.16	-0.08	5800	Midden	Santa Cruz Island	Island	33.9606	-119.818
129	8	Glassow et al., 2012	Forneys 4	2		0.17	-0.01	5800	Midden	Santa Cruz Island	Island	33.9606	-119.818
129	8	Glassow et al., 2012	Forneys 4	4		0.05	-0.68	5800	Midden	Santa Cruz Island	Island	33.9606	-119.818
129	8	Glassow et al., 2012	Forneys 4	6		0.05	-0.7	5800	Midden	Santa Cruz Island	Island	33.9606	-119.818
129	8	Glassow et al., 2012	Forneys 4	8		0.25	-0.61	5800	Midden	Santa Cruz Island	Island	33.9606	-119.818
129	8	Glassow et al., 2012	Forneys 4	10		0.01	0.02	5800	Midden	Santa Cruz Island	Island	33.9606	-119.818
129	8	Glassow et al., 2012	Forneys 4	12		-0.02	-0.24	5800	Midden	Santa Cruz Island	Island	33.9606	-119.818
129	8	Glassow et al., 2012	Forneys 4	14		0.4	-1.01	5800	Midden	Santa Cruz Island	Island	33.9606	-119.818
130	8	Glassow et al., 2012	Forneys 5	0		0.23	-0.1	5800	Midden	Santa Cruz Island	Island	33.9606	-119.818
130	8	Glassow et al., 2012	Forneys 5	2		0.17	-0.21	5800	Midden	Santa Cruz Island	Island	33.9606	-119.818
130	8	Glassow et al., 2012	Forneys 5	4		0.04	-0.06	5800	Midden	Santa Cruz Island	Island	33.9606	-119.818
130	8	Glassow et al., 2012	Forneys 5	6		0.21	-0.29	5800	Midden	Santa Cruz Island	Island	33.9606	-119.818
130	8	Glassow et al., 2012	Forneys 5	8		0.16	-0.4	5800	Midden	Santa Cruz Island	Island	33.9606	-119.818
130	8	Glassow et al., 2012	Forneys 5	10		0.22	-0.66	5800	Midden	Santa Cruz Island	Island	33.9606	-119.818
130	8	Glassow et al., 2012	Forneys 5	12		-0.06	0.1	5800	Midden	Santa Cruz Island	Island	33.9606	-119.818
130	8	Glassow et al., 2012	Forneys 5	14		0	-0.11	5800	Midden	Santa Cruz Island	Island	33.9606	-119.818
131	8	Glassow et al., 2012	Forneys 6	0		-0.07	0.46	5800	Midden	Santa Cruz Island	Island	33.9606	-119.818
131	8	Glassow et al., 2012	Forneys 6	2		0.2	-0.03	5800	Midden	Santa Cruz Island	Island	33.9606	-119.818
131	8	Glassow et al., 2012	Forneys 6	4		0.07	-0.05	5800	Midden	Santa Cruz Island	Island	33.9606	-119.818
131	8	Glassow et al., 2012	Forneys 6	6		-0.06	-0.21	5800	Midden	Santa Cruz Island	Island	33.9606	-119.818
131	8	Glassow et al., 2012	Forneys 6	8		-0.2	-0.29	5800	Midden	Santa Cruz Island	Island	33.9606	-119.818
131	8	Glassow et al., 2012	Forneys 6	10		0.16	-0.64	5800	Midden	Santa Cruz Island	Island	33.9606	-119.818
131	8	Glassow et al., 2012	Forneys 6	12		-0.48	0.28	5800	Midden	Santa Cruz Island	Island	33.9606	-119.818
131	8	Glassow et al., 2012	Forneys 6	14		-0.23	-0.16	5800	Midden	Santa Cruz Island	Island	33.9606	-119.818
132	8	Glassow et al., 2012	Punta Arena 1	0		-0.48	0.19	5800	Midden	Santa Cruz Island	Island	33.9606	-119.818
132	8	Glassow et al., 2012	Punta Arena 1	2		-0.26	0.17	5800	Midden	Santa Cruz Island	Island	33.9606	-119.818
132	8	Glassow et al., 2012	Punta Arena 1	4		-0.05	-0.73	5800	Midden	Santa Cruz Island	Island	33.9606	-119.818
132	8	Glassow et al., 2012	Punta Arena 1	6		-0.36	-0.31	5800	Midden	Santa Cruz Island	Island	33.9606	-119.818
132	8	Glassow et al., 2012	Punta Arena 1	8		0.09	0	5800	Midden	Santa Cruz Island	Island	33.9606	-119.818
132	8	Glassow et al., 2012	Punta Arena 1	10		0.29	-1.19	5800	Midden	Santa Cruz Island	Island	33.9606	-119.818
132	8	Glassow et al., 2012	Punta Arena 1	12		-0.09	-0.3	5800	Midden	Santa Cruz Island	Island	33.9606	-119.818
132	8	Glassow et al., 2012	Punta Arena 1	14		0.29	-0.78	5800	Midden	Santa Cruz Island	Island	33.9606	-119.818
133	8	Glassow et al., 2012	Punta Arena 2	0		-0.39	0.28	5800	Midden	Santa Cruz Island	Island	33.9606	-119.818
133	8	Glassow et al., 2012	Punta Arena 2	2		0.2	-0.37	5800	Midden	Santa Cruz Island	Island	33.9606	-119.818
133	8	Glassow et al., 2012	Punta Arena 2	4		-0.31	-0.05	5800	Midden	Santa Cruz Island	Island	33.9606	-119.818
133	8	Glassow et al., 2012	Punta Arena 2	6		0.11	-0.57	5800	Midden	Santa Cruz Island	Island	33.9606	-119.818
133	8	Glassow et al., 2012	Punta Arena 2	8		0.03	0.21	5800	Midden	Santa Cruz Island	Island	33.9606	-119.818
133	8	Glassow et al., 2012	Punta Arena 2	10		0.09	-0.44	5800	Midden	Santa Cruz Island	Island	33.9606	-119.818
133	8	Glassow et al., 2012	Punta Arena 2	12		0.18	-1.1	5800	Midden	Santa Cruz Island	Island	33.9606	-119.818
133	8	Glassow et al., 2012	Punta Arena 2	14		-0.18	-0.19	5800	Midden	Santa Cruz Island	Island	33.9606	-119.818
134	8	Glassow et al., 2012	Punta Arena 3	0		-0.44	-0.8	5800	Midden	Santa Cruz Island	Island	33.9606	-119.818
134	8	Glassow et al., 2012	Punta Arena 3	2		-0.35	-0.72	5800	Midden	Santa Cruz Island	Island	33.9606	-119.818
134	8	Glassow et al., 2012	Punta Arena 3	4		-0.04	-0.49	5800	Midden	Santa Cruz Island	Island	33.9606	-119.818
134	8	Glassow et al., 2012	Punta Arena 3	6		-0.57	-0.62	5800	Midden	Santa Cruz Island	Island	33.9606	-119.818
134	8	Glassow et al., 2012	Punta Arena 3	8		-0.38	-0.64	5800	Midden	Santa Cruz Island	Island	33.9606	-119.818
134	8	Glassow et al., 2012	Punta Arena 3	10		0.04	-1.14	5800	Midden	Santa Cruz Island	Island	33.9606	-119.818
134	8	Glassow et al., 2012	Punta Arena 3	12		-0.12	-0.91	5800	Midden	Santa Cruz Island	Island	33.9606	-119.818
134	8	Glassow et al., 2012	Punta Arena 3	14		-0.04	-1.31	5800	Midden	Santa Cruz Island	Island	33.9606	-119.818
135	8	Glassow et al., 2012	Punta Arena 4	0		0.57	-0.31	5800	Midden	Santa Cruz Island	Island	33.9606	-119.818
135	8	Glassow et al., 2012	Punta Arena 4	2		-0.1	-0.43	5800	Midden	Santa Cruz Island	Island	33.9606	-119.818
135	8	Glassow et al., 2012	Punta Arena 4	4		-0.32	-0.73	5800	Midden	Santa Cruz Island	Island	33.9606	-119.818
135	8	Glassow et al., 2012	Punta Arena 4	6		-0.55	-0.29	5800	Midden	Santa Cruz Island	Island	33.9606	-119.818
135	8	Glassow et al., 2012	Punta Arena 4	8		-0.01	-0.42	5800	Midden	Santa Cruz Island	Island	33.9606	-119.818
135	8	Glassow et al., 2012	Punta Arena 4	10		0.24	-0.91	5800	Midden	Santa Cruz Island	Island	33.9606	-119.818
135	8	Glassow et al., 2012	Punta Arena 4	12		0.51	-0.72	5800	Midden	Santa Cruz Island	Island	33.9606	-119.818
135	8	Glassow et al., 2012	Punta Arena 4	14		-0.19	0.22	5800	Midden	Santa Cruz Island	Island	33.9606	-119.818
136	8	Glassow et al., 2012	Punta Arena 5	0		0	-0.42	5800	Midden	Santa Cruz Island	Island	33.9606	-119.818
136	8	Glassow et al., 2012	Punta Arena 5	2		-0.21	-0.49	5800	Midden	Santa Cruz Island	Island	33.9606	-119.818
136	8	Glassow et al., 2012	Punta Arena 5	4		0.82	-1.45	5800	Midden	Santa Cruz Island	Island	33.9606	-119.818
136	8	Glassow et al., 2012	Punta Arena 5	6		0.26	-0.02	5800	Midden	Santa Cruz Island	Island	33.9606	-119.818
136	8	Glassow et al., 2012	Punta Arena 5	8		0.04	0.29	5800	Midden	Santa Cruz Island	Island	33.9606	-119.818
136	8	Glassow et al., 2012	Punta Arena 5	10		0.18	0.17	5800	Midden	Santa Cruz Island	Island	33.9606	-119.818
136	8	Glassow et al., 2012	Punta Arena 5	12		0.31	-0.27	5800	Midden	Santa Cruz Island	Island	33.9606	-119.818
136	8	Glassow et al., 2012	Punta Arena 5	14		0.56	-1.3	5800	Midden	Santa Cruz Island	Island	33.9606	-119.818
137	2	Jazwa and Kennett 2016	CA-SMI-528	1			0.15	5575	Midden	San Miguel Island	Island	34.0312	-120.448
137	2	Jazwa and Kennett 2016	CA-SMI-528	2			0.86	5575	Midden	San Miguel Island	Island	34.0312	-120.448
138	2	Jazwa and Kennett 2016	CA-SMI-528	1			0.33	5575	Midden	San Miguel Island	Island	34.0312	-120.448
138	2	Jazwa and Kennett 2016	CA-SMI-528	2			0.91	5575	Midden	San Miguel Island	Island	34.0312	-120.448
139	2	Jazwa and Kennett 2016	CA-SMI-528	1			-0.05	5575	Midden	San Miguel Island	Island	34.0312	-120.448
139	2	Jazwa and Kennett 2016	CA-SMI-528	2			0.49	5575	Midden	San Miguel Island	Island	34.0312	-120.448
140	2	Jazwa and Kennett 2016	CA-SMI-528	1			-0.12	5575	Midden	San Miguel Island	Island	34.0312	-120.448
140	2	Jazwa and Kennett 2016	CA-SMI-528	2			0.81	5575	Midden	San Miguel Island	Island	34.0312	-120.448
141	2	Jazwa and Kennett 2016	CA-SMI-528	2			0.11	5575	Midden	San Miguel Island	Island	34.0312	-120.448
141	2	Jazwa and Kennett 2016	CA-SMI-528	1			0.21	5575	Midden	San Miguel Island	Island	34.0312	-120.448
142	2	Jazwa and Kennett 2016	CA-SMI-528	1			0.23	5575	Midden	San Miguel Island	Island	34.0312	-120.448
142	2	Jazwa and Kennett 2016	CA-SMI-528	2			0.73	5575	Midden	San Miguel Island	Island	34.0312	-120.448
143	2	Jazwa and Kennett 2016	CA-SMI-528	1			0.28	5575	Midden	San Miguel Island	Island	34.0312	-120.448
143	2	Jazwa and Kennett 2016	CA-SMI-528	2			1.26	5575	Midden	San Miguel Island	Island	34.0312	-120.448
144	2	Jazwa and Kennett 2016	CA-SMI-528	2			0.33	5575	Midden	San Miguel Island	Island	34.0312	-120.448
144	2	Jazwa and Kennett 2016	CA-SMI-528	1			0.94	5575	Midden	San Miguel Island	Island	34.0312	-120.448
145	2	Jazwa and Kennett 2016	CA-SMI-528	2			-0.04	5575	Midden	San Miguel Island	Island	34.0312	-120.448
145	2	Jazwa and Kennett 2016	CA-SMI-528	1			0.3	5575	Midden	San Miguel Island	Island	34.0312	-120.448
146	2	Jazwa and Kennett 2016	CA-SMI-528	1			-0.32	5575	Midden	San Miguel Island	Island	34.0312	-120.448
146	2	Jazwa and Kennett 2016	CA-SMI-528	2			0.81	5575	Midden	San Miguel Island	Island	34.0312	-120.448
147	2	Jazwa and Kennett 2016	CA-SMI-528	1			0.16	5575	Midden	San Miguel Island	Island	34.0312	-120.448
147	2	Jazwa and Kennett 2016	CA-SMI-528	2			0.44	5575	Midden	San Miguel Island	Island	34.0312	-120.448
148	2	Jazwa and Kennett 2016	CA-SMI-528	2			0.23	5575	Midden	San Miguel Island	Island	34.0312	-120.448
148	2	Jazwa and Kennett 2016	CA-SMI-528	1			0.86	5575	Midden	San Miguel Island	Island	34.0312	-120.448
149	2	Jazwa and Kennett 2016	CA-SMI-528	1			-0.05	5575	Midden	San Miguel Island	Island	34.0312	-120.448
149	2	Jazwa and Kennett 2016	CA-SMI-528	2			1.68	5575	Midden	San Miguel Island	Island	34.0312	-120.448
150	2	Jazwa and Kennett 2016	CA-SMI-528	1			0.41	5575	Midden	San Miguel Island	Island	34.0312	-120.448
150	2	Jazwa and Kennett 2016	CA-SMI-528	2			0.69	5575	Midden	San Miguel Island	Island	34.0312	-120.448
151	2	Jazwa and Kennett 2016	CA-SMI-528	1			0.35	5575	Midden	San Miguel Island	Island	34.0312	-120.448
151	2	Jazwa and Kennett 2016	CA-SMI-528	2			0.64	5575	Midden	San Miguel Island	Island	34.0312	-120.448
152	2	Jazwa and Kennett 2016	CA-SMI-528	1			0.5	5575	Midden	San Miguel Island	Island	34.0312	-120.448
152	2	Jazwa and Kennett 2016	CA-SMI-528	2			0.72	5575	Midden	San Miguel Island	Island	34.0312	-120.448
153	2	Jazwa and Kennett 2016	CA-SMI-528	1			0.57	5575	Midden	San Miguel Island	Island	34.0312	-120.448
153	2	Jazwa and Kennett 2016	CA-SMI-528	2			0.81	5575	Midden	San Miguel Island	Island	34.0312	-120.448
154	2	Jazwa and Kennett 2016	CA-SMI-528	1			1.01	5575	Midden	San Miguel Island	Island	34.0312	-120.448
154	2	Jazwa and Kennett 2016	CA-SMI-528	2			1.17	5575	Midden	San Miguel Island	Island	34.0312	-120.448
155	2	Jazwa and Kennett 2016	CA-SMI-528	2			0.19	5575	Midden	San Miguel Island	Island	34.0312	-120.448
155	2	Jazwa and Kennett 2016	CA-SMI-528	1			0.26	5575	Midden	San Miguel Island	Island	34.0312	-120.448
156	2	Jazwa and Kennett 2016	CA-SMI-528	1			0.07	5575	Midden	San Miguel Island	Island	34.0312	-120.448
156	2	Jazwa and Kennett 2016	CA-SMI-528	2			0.47	5575	Midden	San Miguel Island	Island	34.0312	-120.448
157	2	Jazwa and Kennett 2016	CA-SMI-528	1			0.72	5575	Midden	San Miguel Island	Island	34.0312	-120.448
157	2	Jazwa and Kennett 2016	CA-SMI-528	2			1.12	5575	Midden	San Miguel Island	Island	34.0312	-120.448
158	2	Jazwa and Kennett 2016	CA-SMI-528	2			0.49	5575	Midden	San Miguel Island	Island	34.0312	-120.448
158	2	Jazwa and Kennett 2016	CA-SMI-528	1			1.02	5575	Midden	San Miguel Island	Island	34.0312	-120.448
159	2	Jazwa and Kennett 2016	CA-SMI-528	2			0.26	5575	Midden	San Miguel Island	Island	34.0312	-120.448
159	2	Jazwa and Kennett 2016	CA-SMI-528	1			0.27	5575	Midden	San Miguel Island	Island	34.0312	-120.448
160	2	Jazwa and Kennett 2016	CA-SMI-528	1			0.36	5575	Midden	San Miguel Island	Island	34.0312	-120.448
160	2	Jazwa and Kennett 2016	CA-SMI-528	2			1.03	5575	Midden	San Miguel Island	Island	34.0312	-120.448
161	2	Jazwa and Kennett 2016	CA-SMI-528	2			0.72	5575	Midden	San Miguel Island	Island	34.0312	-120.448
161	2	Jazwa and Kennett 2016	CA-SMI-528	1			0.99	5575	Midden	San Miguel Island	Island	34.0312	-120.448
162	2	Jazwa and Kennett 2016	CA-SMI-528	1			0.21	5575	Midden	San Miguel Island	Island	34.0312	-120.448
162	2	Jazwa and Kennett 2016	CA-SMI-528	2			0.76	5575	Midden	San Miguel Island	Island	34.0312	-120.448
163	2	Jazwa and Kennett 2016	CA-SMI-528	1			0.23	5575	Midden	San Miguel Island	Island	34.0312	-120.448
163	2	Jazwa and Kennett 2016	CA-SMI-528	2			0.65	5575	Midden	San Miguel Island	Island	34.0312	-120.448
164	2	Jazwa and Kennett 2016	CA-SMI-528	1			-0.01	5575	Midden	San Miguel Island	Island	34.0312	-120.448
164	2	Jazwa and Kennett 2016	CA-SMI-528	2			0.57	5575	Midden	San Miguel Island	Island	34.0312	-120.448
165	2	Jazwa and Kennett 2016	CA-SMI-528	1			-0.29	5575	Midden	San Miguel Island	Island	34.0312	-120.448
165	2	Jazwa and Kennett 2016	CA-SMI-528	2			0.71	5575	Midden	San Miguel Island	Island	34.0312	-120.448
166	2	Jazwa and Kennett 2016	CA-SMI-528	1			-0.56	5575	Midden	San Miguel Island	Island	34.0312	-120.448
166	2	Jazwa and Kennett 2016	CA-SMI-528	2			0.67	5575	Midden	San Miguel Island	Island	34.0312	-120.448
167	2	Jazwa and Kennett 2016	CA-SMI-528	1			0.1	5575	Midden	San Miguel Island	Island	34.0312	-120.448
167	2	Jazwa and Kennett 2016	CA-SMI-528	2			1.53	5575	Midden	San Miguel Island	Island	34.0312	-120.448
168	2	Jazwa and Kennett 2016	CA-SMI-528	1			-0.42	5575	Midden	San Miguel Island	Island	34.0312	-120.448
168	2	Jazwa and Kennett 2016	CA-SMI-528	2			-0.22	5575	Midden	San Miguel Island	Island	34.0312	-120.448
169	2	Jazwa and Kennett 2016	CA-SMI-528	1			0.68	5575	Midden	San Miguel Island	Island	34.0312	-120.448
169	2	Jazwa and Kennett 2016	CA-SMI-528	2			1.14	5575	Midden	San Miguel Island	Island	34.0312	-120.448
170	2	Jazwa and Kennett 2016	CA-SMI-528	2			-0.65	5575	Midden	San Miguel Island	Island	34.0312	-120.448
170	2	Jazwa and Kennett 2016	CA-SMI-528	1			1.07	5575	Midden	San Miguel Island	Island	34.0312	-120.448
171	2	Jazwa and Kennett 2016	CA-SMI-528	2			1.19	5575	Midden	San Miguel Island	Island	34.0312	-120.448
171	2	Jazwa and Kennett 2016	CA-SMI-528	1			1.57	5575	Midden	San Miguel Island	Island	34.0312	-120.448
172	2	Jazwa and Kennett 2016	CA-SMI-528	1			0.51	5575	Midden	San Miguel Island	Island	34.0312	-120.448
172	2	Jazwa and Kennett 2016	CA-SMI-528	2			0.54	5575	Midden	San Miguel Island	Island	34.0312	-120.448
173	2	Jazwa and Kennett 2016	CA-SMI-528	1			0.33	5575	Midden	San Miguel Island	Island	34.0312	-120.448
173	2	Jazwa and Kennett 2016	CA-SMI-528	2			1.38	5575	Midden	San Miguel Island	Island	34.0312	-120.448
174	2	Jazwa and Kennett 2016	CA-SMI-528	1			1.04	5575	Midden	San Miguel Island	Island	34.0312	-120.448
174	2	Jazwa and Kennett 2016	CA-SMI-528	2			1.14	5575	Midden	San Miguel Island	Island	34.0312	-120.448
175	2	Jazwa and Kennett 2016	CA-SMI-528_1	2			0.12	5575	Midden	San Miguel Island	Island	34.0312	-120.448
175	2	Jazwa and Kennett 2016	CA-SMI-528_1	1			0.23	5575	Midden	San Miguel Island	Island	34.0312	-120.448
176	2	Jazwa and Kennett 2016	CA-SMI-528_2	1			-0.54	5575	Midden	San Miguel Island	Island	34.0312	-120.448
176	2	Jazwa and Kennett 2016	CA-SMI-528_2	2			0.17	5575	Midden	San Miguel Island	Island	34.0312	-120.448
177	2	Jazwa and Kennett 2016	CA-SMI-602	2			1.03	5575	Midden	San Miguel Island	Island	34.0312	-120.448
177	2	Jazwa and Kennett 2016	CA-SMI-602	1			1.04	5575	Midden	San Miguel Island	Island	34.0312	-120.448
178	2	Jazwa and Kennett 2016	CA-SMI-602	1			0.44	5575	Midden	San Miguel Island	Island	34.0312	-120.448
178	2	Jazwa and Kennett 2016	CA-SMI-602	2			0.8	5575	Midden	San Miguel Island	Island	34.0312	-120.448
179	2	Jazwa and Kennett 2016	CA-SMI-602	1			-0.65	5575	Midden	San Miguel Island	Island	34.0312	-120.448
179	2	Jazwa and Kennett 2016	CA-SMI-602	2			0.13	5575	Midden	San Miguel Island	Island	34.0312	-120.448
180	2	Jazwa and Kennett 2016	CA-SMI-602	2			1.01	5575	Midden	San Miguel Island	Island	34.0312	-120.448
180	2	Jazwa and Kennett 2016	CA-SMI-602	1			1.15	5575	Midden	San Miguel Island	Island	34.0312	-120.448
181	2	Jazwa and Kennett 2016	CA-SMI-602	2			1.28	5575	Midden	San Miguel Island	Island	34.0312	-120.448
182	2	Jazwa and Kennett 2016	CA-SMI-602	1			1.43	5575	Midden	San Miguel Island	Island	34.0312	-120.448
183	2	Jazwa and Kennett 2016	CA-SMI-602	2			0.78	5575	Midden	San Miguel Island	Island	34.0312	-120.448
183	2	Jazwa and Kennett 2016	CA-SMI-602	1			1.01	5575	Midden	San Miguel Island	Island	34.0312	-120.448
184	2	Jazwa and Kennett 2016	CA-SMI-602	2			1	5575	Midden	San Miguel Island	Island	34.0312	-120.448
184	2	Jazwa and Kennett 2016	CA-SMI-602	1			1.29	5575	Midden	San Miguel Island	Island	34.0312	-120.448
185	2	Jazwa and Kennett 2016	CA-SMI-602	2			0.85	5575	Midden	San Miguel Island	Island	34.0312	-120.448
185	2	Jazwa and Kennett 2016	CA-SMI-602	1			1.14	5575	Midden	San Miguel Island	Island	34.0312	-120.448
186	2	Jazwa and Kennett 2016	CA-SMI-602	2			0.83	5575	Midden	San Miguel Island	Island	34.0312	-120.448
186	2	Jazwa and Kennett 2016	CA-SMI-602	1			1.22	5575	Midden	San Miguel Island	Island	34.0312	-120.448
187	2	Jazwa and Kennett 2016	CA-SMI-602	1			0.4	5575	Midden	San Miguel Island	Island	34.0312	-120.448
187	2	Jazwa and Kennett 2016	CA-SMI-602	2			0.7	5575	Midden	San Miguel Island	Island	34.0312	-120.448
188	2	Jazwa and Kennett 2016	CA-SMI-602	1			0.89	5575	Midden	San Miguel Island	Island	34.0312	-120.448
189	2	Jazwa and Kennett 2016	CA-SMI-602	2			1.06	5575	Midden	San Miguel Island	Island	34.0312	-120.448
189	2	Jazwa and Kennett 2016	CA-SMI-602	1			0.32	5575	Midden	San Miguel Island	Island	34.0312	-120.448
190	2	Jazwa and Kennett 2016	CA-SMI-602	2			0.72	5575	Midden	San Miguel Island	Island	34.0312	-120.448
190	2	Jazwa and Kennett 2016	CA-SMI-602	2			0.81	5575	Midden	San Miguel Island	Island	34.0312	-120.448
191	2	Jazwa and Kennett 2016	CA-SMI-602	1			1.18	5575	Midden	San Miguel Island	Island	34.0312	-120.448
191	2	Jazwa and Kennett 2016	CA-SMI-602	2			0.81	5575	Midden	San Miguel Island	Island	34.0312	-120.448
192	2	Jazwa and Kennett 2016	CA-SMI-602	1			1.04	5575	Midden	San Miguel Island	Island	34.0312	-120.448
192	2	Jazwa and Kennett 2016	CA-SMI-602	2			1.18	5575	Midden	San Miguel Island	Island	34.0312	-120.448
193	4	Jazwa et al., 2020	1_1	0	84.5	-0.11879	-0.280031	3	Modern	Santa Rosa Island	Island	34.0078	-120.048
193	4	Jazwa et al., 2020	1_1	1	84.5	-0.233506	0.211536	3	Modern	Santa Rosa Island	Island	34.0078	-120.048
193	4	Jazwa et al., 2020	1_1	2	84.5	-0.407146	1.01455	3	Modern	Santa Rosa Island	Island	34.0078	-120.048
193	4	Jazwa et al., 2020	1_1	3	84.5	-0.20639	1.16807	3	Modern	Santa Rosa Island	Island	34.0078	-120.048
194	4	Jazwa et al., 2020	1_10	0	57.4	-0.111916	0.00279042	3	Modern	Santa Rosa Island	Island	34.0078	-120.048
194	4	Jazwa et al., 2020	1_10	1	57.4	-0.270239	-0.177862	3	Modern	Santa Rosa Island	Island	34.0078	-120.048
194	4	Jazwa et al., 2020	1_10	2	57.4	-0.283326	-0.770434	3	Modern	Santa Rosa Island	Island	34.0078	-120.048
194	4	Jazwa et al., 2020	1_10	3	57.4	-0.704125	0.499001	3	Modern	Santa Rosa Island	Island	34.0078	-120.048
195	4	Jazwa et al., 2020	1_2	0	62.4	-0.11879	-0.326198	3	Modern	Santa Rosa Island	Island	34.0078	-120.048
195	4	Jazwa et al., 2020	1_2	1	62.4	-0.233506	-0.14906	3	Modern	Santa Rosa Island	Island	34.0078	-120.048
195	4	Jazwa et al., 2020	1_2	2	62.4	-0.407146	0.432893	3	Modern	Santa Rosa Island	Island	34.0078	-120.048
195	4	Jazwa et al., 2020	1_2	3	62.4	-0.20639	-0.0758202	3	Modern	Santa Rosa Island	Island	34.0078	-120.048
196	4	Jazwa et al., 2020	1_3	0	60.9	-0.397676	-0.0914572	3	Modern	Santa Rosa Island	Island	34.0078	-120.048
196	4	Jazwa et al., 2020	1_3	1	60.9	-0.695603	-0.38498	3	Modern	Santa Rosa Island	Island	34.0078	-120.048
196	4	Jazwa et al., 2020	1_3	2	60.9	-1.06643	-0.332768	3	Modern	Santa Rosa Island	Island	34.0078	-120.048
196	4	Jazwa et al., 2020	1_3	3	60.9	0.0906067	-0.0415286	3	Modern	Santa Rosa Island	Island	34.0078	-120.048
197	4	Jazwa et al., 2020	1_4	0	64.3	-0.0018039	0.183294	3	Modern	Santa Rosa Island	Island	34.0078	-120.048
197	4	Jazwa et al., 2020	1_4	1	64.3	-0.242071	-0.128932	3	Modern	Santa Rosa Island	Island	34.0078	-120.048
197	4	Jazwa et al., 2020	1_4	2	64.3	-0.389632	0.666536	3	Modern	Santa Rosa Island	Island	34.0078	-120.048
197	4	Jazwa et al., 2020	1_4	3	64.3	-0.212412	0.752269	3	Modern	Santa Rosa Island	Island	34.0078	-120.048
198	4	Jazwa et al., 2020	1_5	0	45.3	-0.108493	-0.563983	3	Modern	Santa Rosa Island	Island	34.0078	-120.048
198	4	Jazwa et al., 2020	1_5	1	45.3	0.0354215	-0.543598	3	Modern	Santa Rosa Island	Island	34.0078	-120.048
198	4	Jazwa et al., 2020	1_5	2	45.3	-0.717526	-0.462963	3	Modern	Santa Rosa Island	Island	34.0078	-120.048
198	4	Jazwa et al., 2020	1_5	3	45.3	-0.445632	0.226085	3	Modern	Santa Rosa Island	Island	34.0078	-120.048
199	4	Jazwa et al., 2020	1_6	0	47.3	0.118213	-0.407774	3	Modern	Santa Rosa Island	Island	34.0078	-120.048
199	4	Jazwa et al., 2020	1_6	1	47.3	-0.382264	-0.275685	3	Modern	Santa Rosa Island	Island	34.0078	-120.048
199	4	Jazwa et al., 2020	1_6	2	47.3	-0.0893433	-0.613568	3	Modern	Santa Rosa Island	Island	34.0078	-120.048
199	4	Jazwa et al., 2020	1_6	3	47.3	-0.442471	0.394729	3	Modern	Santa Rosa Island	Island	34.0078	-120.048
200	4	Jazwa et al., 2020	1_7	0	67.1	-0.467614	-0.47409	3	Modern	Santa Rosa Island	Island	34.0078	-120.048
200	4	Jazwa et al., 2020	1_7	1	67.1	-0.321632	-0.0186974	3	Modern	Santa Rosa Island	Island	34.0078	-120.048
200	4	Jazwa et al., 2020	1_7	2	67.1	-0.860773	0.544529	3	Modern	Santa Rosa Island	Island	34.0078	-120.048
200	4	Jazwa et al., 2020	1_7	3	67.1	-0.819254	-0.168031	3	Modern	Santa Rosa Island	Island	34.0078	-120.048
201	4	Jazwa et al., 2020	1_8	0	50.3	-0.445543	-0.604265	3	Modern	Santa Rosa Island	Island	34.0078	-120.048
201	4	Jazwa et al., 2020	1_8	1	50.3	-0.216781	-0.467238	3	Modern	Santa Rosa Island	Island	34.0078	-120.048
201	4	Jazwa et al., 2020	1_8	2	50.3	-0.226651	-0.353311	3	Modern	Santa Rosa Island	Island	34.0078	-120.048
201	4	Jazwa et al., 2020	1_8	3	50.3	-0.484987	0.196429	3	Modern	Santa Rosa Island	Island	34.0078	-120.048
202	4	Jazwa et al., 2020	1_9	0	61.4	-0.459029	0.0487367	3	Modern	Santa Rosa Island	Island	34.0078	-120.048
202	4	Jazwa et al., 2020	1_9	1	61.4	-0.269721	-0.172418	3	Modern	Santa Rosa Island	Island	34.0078	-120.048
202	4	Jazwa et al., 2020	1_9	2	61.4	-0.486909	0.810344	3	Modern	Santa Rosa Island	Island	34.0078	-120.048
202	4	Jazwa et al., 2020	1_9	3	61.4	-0.525169	0.341356	3	Modern	Santa Rosa Island	Island	34.0078	-120.048
203	4	Jazwa et al., 2020	10_1	0	65.6	-0.149635	-0.588919	3	Modern	Santa Rosa Island	Island	34.0078	-120.048
203	4	Jazwa et al., 2020	10_1	1	65.6	-0.321711	-0.103948	3	Modern	Santa Rosa Island	Island	34.0078	-120.048
203	4	Jazwa et al., 2020	10_1	2	65.6	-0.537052	-0.510924	3	Modern	Santa Rosa Island	Island	34.0078	-120.048
203	4	Jazwa et al., 2020	10_1	3	65.6	-0.333483	-0.196967	3	Modern	Santa Rosa Island	Island	34.0078	-120.048
204	4	Jazwa et al., 2020	10_2	0	42.5	-0.709365	-0.696325	3	Modern	Santa Rosa Island	Island	34.0078	-120.048
204	4	Jazwa et al., 2020	10_2	1	42.5	-0.595827	-0.332459	3	Modern	Santa Rosa Island	Island	34.0078	-120.048
204	4	Jazwa et al., 2020	10_2	2	42.5	-0.64706	-0.198959	3	Modern	Santa Rosa Island	Island	34.0078	-120.048
204	4	Jazwa et al., 2020	10_2	3	42.5	-0.731164	-0.562696	3	Modern	Santa Rosa Island	Island	34.0078	-120.048
205	4	Jazwa et al., 2020	10_3	0	87.8	-0.33894	-0.614102	3	Modern	Santa Rosa Island	Island	34.0078	-120.048
205	4	Jazwa et al., 2020	10_3	1	87.8	-0.324734	-0.371741	3	Modern	Santa Rosa Island	Island	34.0078	-120.048
205	4	Jazwa et al., 2020	10_3	2	87.8	-0.915748	-0.425424	3	Modern	Santa Rosa Island	Island	34.0078	-120.048
205	4	Jazwa et al., 2020	10_3	3	87.8	-0.85985	-0.882502	3	Modern	Santa Rosa Island	Island	34.0078	-120.048
206	4	Jazwa et al., 2020	10_4	0	82.3	-0.550319	-0.481251	3	Modern	Santa Rosa Island	Island	34.0078	-120.048
206	4	Jazwa et al., 2020	10_4	1	82.3	-0.361032	-0.132261	3	Modern	Santa Rosa Island	Island	34.0078	-120.048
206	4	Jazwa et al., 2020	10_4	2	82.3	-0.512168	-0.450169	3	Modern	Santa Rosa Island	Island	34.0078	-120.048
206	4	Jazwa et al., 2020	10_4	3	82.3	-0.942601	-0.844148	3	Modern	Santa Rosa Island	Island	34.0078	-120.048
207	4	Jazwa et al., 2020	10_5	0	87.9	0.0511093	-0.00832087	3	Modern	Santa Rosa Island	Island	34.0078	-120.048
207	4	Jazwa et al., 2020	10_5	1	87.9	-0.483366	-0.78539	3	Modern	Santa Rosa Island	Island	34.0078	-120.048
207	4	Jazwa et al., 2020	10_5	2	87.9	-0.670121	-0.932143	3	Modern	Santa Rosa Island	Island	34.0078	-120.048
207	4	Jazwa et al., 2020	10_5	3	87.9	-0.952805	-0.831194	3	Modern	Santa Rosa Island	Island	34.0078	-120.048
208	4	Jazwa et al., 2020	10_6	0	66.8	-0.265544	-0.483266	3	Modern	Santa Rosa Island	Island	34.0078	-120.048
208	4	Jazwa et al., 2020	10_6	1	66.8	-0.382907	-0.324172	3	Modern	Santa Rosa Island	Island	34.0078	-120.048
208	4	Jazwa et al., 2020	10_6	2	66.8	-0.765054	-0.0777355	3	Modern	Santa Rosa Island	Island	34.0078	-120.048
208	4	Jazwa et al., 2020	10_6	3	66.8	-0.493101	0.143102	3	Modern	Santa Rosa Island	Island	34.0078	-120.048
209	4	Jazwa et al., 2020	10_7	0	73.6	-0.349887	-0.811573	3	Modern	Santa Rosa Island	Island	34.0078	-120.048
209	4	Jazwa et al., 2020	10_7	1	73.6	-0.661299	-0.779483	3	Modern	Santa Rosa Island	Island	34.0078	-120.048
209	4	Jazwa et al., 2020	10_7	2	73.6	-0.702146	-1.11586	3	Modern	Santa Rosa Island	Island	34.0078	-120.048
209	4	Jazwa et al., 2020	10_7	3	73.6	-0.957516	-0.449755	3	Modern	Santa Rosa Island	Island	34.0078	-120.048
210	4	Jazwa et al., 2020	2_1	0	77.7	-0.298572	-0.476843	3	Modern	Santa Rosa Island	Island	34.0078	-120.048
210	4	Jazwa et al., 2020	2_1	1	77.7	-0.445454	-0.316232	3	Modern	Santa Rosa Island	Island	34.0078	-120.048
210	4	Jazwa et al., 2020	2_1	2	77.7	-0.692508	-1.07812	3	Modern	Santa Rosa Island	Island	34.0078	-120.048
210	4	Jazwa et al., 2020	2_1	3	77.7	-0.673258	-0.0389188	3	Modern	Santa Rosa Island	Island	34.0078	-120.048
211	4	Jazwa et al., 2020	2_2	0	43.8	-0.550084	0.113733	3	Modern	Santa Rosa Island	Island	34.0078	-120.048
211	4	Jazwa et al., 2020	2_2	1	43.8	-0.422048	-0.0636116	3	Modern	Santa Rosa Island	Island	34.0078	-120.048
211	4	Jazwa et al., 2020	2_2	2	43.8	-0.416477	-0.0347364	3	Modern	Santa Rosa Island	Island	34.0078	-120.048
211	4	Jazwa et al., 2020	2_2	3	43.8	-0.0922912	0.278578	3	Modern	Santa Rosa Island	Island	34.0078	-120.048
212	4	Jazwa et al., 2020	2_3	0	79	0.32348	-0.211558	3	Modern	Santa Rosa Island	Island	34.0078	-120.048
212	4	Jazwa et al., 2020	2_3	1	79	-0.068161	-0.542328	3	Modern	Santa Rosa Island	Island	34.0078	-120.048
212	4	Jazwa et al., 2020	2_3	2	79	-0.395446	0.358945	3	Modern	Santa Rosa Island	Island	34.0078	-120.048
212	4	Jazwa et al., 2020	2_3	3	79	-0.602585	-0.679518	3	Modern	Santa Rosa Island	Island	34.0078	-120.048
213	4	Jazwa et al., 2020	2_4	0	71	-0.265842	-0.912089	3	Modern	Santa Rosa Island	Island	34.0078	-120.048
213	4	Jazwa et al., 2020	2_4	1	71	-0.183191	-0.221197	3	Modern	Santa Rosa Island	Island	34.0078	-120.048
213	4	Jazwa et al., 2020	2_4	2	71	-0.936982	-0.193456	3	Modern	Santa Rosa Island	Island	34.0078	-120.048
213	4	Jazwa et al., 2020	2_4	3	71	-0.398616	0.0737465	3	Modern	Santa Rosa Island	Island	34.0078	-120.048
214	4	Jazwa et al., 2020	2_5	0	65.4	-0.29074	-0.41389	3	Modern	Santa Rosa Island	Island	34.0078	-120.048
214	4	Jazwa et al., 2020	2_5	1	65.4	-0.422316	-0.377775	3	Modern	Santa Rosa Island	Island	34.0078	-120.048
214	4	Jazwa et al., 2020	2_5	2	65.4	-0.627034	-0.912942	3	Modern	Santa Rosa Island	Island	34.0078	-120.048
214	4	Jazwa et al., 2020	2_5	3	65.4	-0.66818	-0.372788	3	Modern	Santa Rosa Island	Island	34.0078	-120.048
215	4	Jazwa et al., 2020	2_6	0	73.5	-0.19167	-0.163213	3	Modern	Santa Rosa Island	Island	34.0078	-120.048
215	4	Jazwa et al., 2020	2_6	1	73.5	-0.0512634	-0.22443	3	Modern	Santa Rosa Island	Island	34.0078	-120.048
215	4	Jazwa et al., 2020	2_6	2	73.5	0.0636346	-0.197061	3	Modern	Santa Rosa Island	Island	34.0078	-120.048
215	4	Jazwa et al., 2020	2_6	3	73.5	-0.0142759	-0.529274	3	Modern	Santa Rosa Island	Island	34.0078	-120.048
216	4	Jazwa et al., 2020	2_7	0	46.3	-0.179782	-0.378516	3	Modern	Santa Rosa Island	Island	34.0078	-120.048
216	4	Jazwa et al., 2020	2_7	1	46.3	-0.516404	-0.532579	3	Modern	Santa Rosa Island	Island	34.0078	-120.048
216	4	Jazwa et al., 2020	2_7	2	46.3	-0.370077	-0.465764	3	Modern	Santa Rosa Island	Island	34.0078	-120.048
216	4	Jazwa et al., 2020	2_7	3	46.3	-0.66015	-0.192562	3	Modern	Santa Rosa Island	Island	34.0078	-120.048
217	4	Jazwa et al., 2020	2_8	0	79.9	-0.0366074	-0.559653	3	Modern	Santa Rosa Island	Island	34.0078	-120.048
217	4	Jazwa et al., 2020	2_8	1	79.9	-0.106868	-0.484092	3	Modern	Santa Rosa Island	Island	34.0078	-120.048
217	4	Jazwa et al., 2020	2_8	2	79.9	-0.277013	-0.363676	3	Modern	Santa Rosa Island	Island	34.0078	-120.048
217	4	Jazwa et al., 2020	2_8	3	79.9	-0.421282	0.316953	3	Modern	Santa Rosa Island	Island	34.0078	-120.048
218	4	Jazwa et al., 2020	2_9	0	49.6	0.169681	-0.105081	3	Modern	Santa Rosa Island	Island	34.0078	-120.048
218	4	Jazwa et al., 2020	2_9	1	49.6	-0.147563	-0.268579	3	Modern	Santa Rosa Island	Island	34.0078	-120.048
218	4	Jazwa et al., 2020	2_9	2	49.6	-0.218108	0.538921	3	Modern	Santa Rosa Island	Island	34.0078	-120.048
218	4	Jazwa et al., 2020	2_9	3	49.6	-0.695954	-0.551917	3	Modern	Santa Rosa Island	Island	34.0078	-120.048
219	4	Jazwa et al., 2020	3_1	0	64.6	0.0237703	-0.145285	3	Modern	Santa Rosa Island	Island	34.0078	-120.048
219	4	Jazwa et al., 2020	3_1	1	64.6	0.145191	-0.0515974	3	Modern	Santa Rosa Island	Island	34.0078	-120.048
219	4	Jazwa et al., 2020	3_1	2	64.6	-0.0572176	-0.313544	3	Modern	Santa Rosa Island	Island	34.0078	-120.048
219	4	Jazwa et al., 2020	3_1	3	64.6	-0.1368	-0.172296	3	Modern	Santa Rosa Island	Island	34.0078	-120.048
220	4	Jazwa et al., 2020	3_2	0	75.1	-0.0279146	-0.305444	3	Modern	Santa Rosa Island	Island	34.0078	-120.048
220	4	Jazwa et al., 2020	3_2	1	75.1	-0.0875962	-0.428573	3	Modern	Santa Rosa Island	Island	34.0078	-120.048
220	4	Jazwa et al., 2020	3_2	2	75.1	-0.20935	-0.418223	3	Modern	Santa Rosa Island	Island	34.0078	-120.048
220	4	Jazwa et al., 2020	3_2	3	75.1	-0.663857	-0.40077	3	Modern	Santa Rosa Island	Island	34.0078	-120.048
221	4	Jazwa et al., 2020	3_3	0	77.6	0.334157	-0.424305	3	Modern	Santa Rosa Island	Island	34.0078	-120.048
221	4	Jazwa et al., 2020	3_3	1	77.6	-0.0488455	-0.620967	3	Modern	Santa Rosa Island	Island	34.0078	-120.048
221	4	Jazwa et al., 2020	3_3	2	77.6	0.134589	-0.366275	3	Modern	Santa Rosa Island	Island	34.0078	-120.048
221	4	Jazwa et al., 2020	3_3	3	77.6	-0.434282	-0.288473	3	Modern	Santa Rosa Island	Island	34.0078	-120.048
222	4	Jazwa et al., 2020	3_4	0	62.2	-0.513141	-0.341732	3	Modern	Santa Rosa Island	Island	34.0078	-120.048
222	4	Jazwa et al., 2020	3_4	1	62.2	-1.03496	0.238822	3	Modern	Santa Rosa Island	Island	34.0078	-120.048
222	4	Jazwa et al., 2020	3_4	2	62.2	-0.927232	0.523776	3	Modern	Santa Rosa Island	Island	34.0078	-120.048
222	4	Jazwa et al., 2020	3_4	3	62.2	-0.793472	0.0541513	3	Modern	Santa Rosa Island	Island	34.0078	-120.048
223	4	Jazwa et al., 2020	3_5	0	64.1	-0.191189	-0.0411694	3	Modern	Santa Rosa Island	Island	34.0078	-120.048
223	4	Jazwa et al., 2020	3_5	1	64.1	-0.372422	-0.209038	3	Modern	Santa Rosa Island	Island	34.0078	-120.048
223	4	Jazwa et al., 2020	3_5	2	64.1	-0.452085	-0.724752	3	Modern	Santa Rosa Island	Island	34.0078	-120.048
223	4	Jazwa et al., 2020	3_5	3	64.1	-0.821069	-0.432612	3	Modern	Santa Rosa Island	Island	34.0078	-120.048
224	4	Jazwa et al., 2020	3_6	0	72.5	-0.139896	-0.0513103	3	Modern	Santa Rosa Island	Island	34.0078	-120.048
224	4	Jazwa et al., 2020	3_6	1	72.5	-0.253726	-0.00413589	3	Modern	Santa Rosa Island	Island	34.0078	-120.048
224	4	Jazwa et al., 2020	3_6	2	72.5	-0.575622	0.111	3	Modern	Santa Rosa Island	Island	34.0078	-120.048
224	4	Jazwa et al., 2020	3_6	3	72.5	-0.583278	0.265888	3	Modern	Santa Rosa Island	Island	34.0078	-120.048
225	4	Jazwa et al., 2020	4_1	0	81.1	-0.296551	-0.673569	3	Modern	Santa Rosa Island	Island	34.0078	-120.048
225	4	Jazwa et al., 2020	4_1	1	81.1	0.0155754	0.0445023	3	Modern	Santa Rosa Island	Island	34.0078	-120.048
225	4	Jazwa et al., 2020	4_1	2	81.1	-0.0536055	0.169728	3	Modern	Santa Rosa Island	Island	34.0078	-120.048
225	4	Jazwa et al., 2020	4_1	3	81.1	-0.311444	0.51523	3	Modern	Santa Rosa Island	Island	34.0078	-120.048
226	4	Jazwa et al., 2020	4_2	0	95.9	-0.197092	-0.485195	3	Modern	Santa Rosa Island	Island	34.0078	-120.048
226	4	Jazwa et al., 2020	4_2	1	95.9	-0.155353	-0.657472	3	Modern	Santa Rosa Island	Island	34.0078	-120.048
226	4	Jazwa et al., 2020	4_2	2	95.9	-0.245952	-0.630958	3	Modern	Santa Rosa Island	Island	34.0078	-120.048
226	4	Jazwa et al., 2020	4_2	3	95.9	-0.571849	-0.724464	3	Modern	Santa Rosa Island	Island	34.0078	-120.048
227	4	Jazwa et al., 2020	4_3	0	91.4	0.167365	-0.402453	3	Modern	Santa Rosa Island	Island	34.0078	-120.048
227	4	Jazwa et al., 2020	4_3	1	91.4	-0.532084	-0.373487	3	Modern	Santa Rosa Island	Island	34.0078	-120.048
227	4	Jazwa et al., 2020	4_3	2	91.4	-0.256663	-0.52003	3	Modern	Santa Rosa Island	Island	34.0078	-120.048
227	4	Jazwa et al., 2020	4_3	3	91.4	-0.42409	-0.475484	3	Modern	Santa Rosa Island	Island	34.0078	-120.048
228	4	Jazwa et al., 2020	4_4	0	53.7	-0.565267	-0.751361	3	Modern	Santa Rosa Island	Island	34.0078	-120.048
228	4	Jazwa et al., 2020	4_4	1	53.7	-0.533821	-0.290813	3	Modern	Santa Rosa Island	Island	34.0078	-120.048
228	4	Jazwa et al., 2020	4_4	2	53.7	-0.527071	-0.417745	3	Modern	Santa Rosa Island	Island	34.0078	-120.048
228	4	Jazwa et al., 2020	4_4	3	53.7	-0.490131	-0.371393	3	Modern	Santa Rosa Island	Island	34.0078	-120.048
229	4	Jazwa et al., 2020	4_5	0	63.1	-0.582414	-0.466263	3	Modern	Santa Rosa Island	Island	34.0078	-120.048
229	4	Jazwa et al., 2020	4_5	1	63.1	-0.526138	-0.476615	3	Modern	Santa Rosa Island	Island	34.0078	-120.048
229	4	Jazwa et al., 2020	4_5	2	63.1	-0.351814	-0.165043	3	Modern	Santa Rosa Island	Island	34.0078	-120.048
229	4	Jazwa et al., 2020	4_5	3	63.1	-0.556198	-0.206346	3	Modern	Santa Rosa Island	Island	34.0078	-120.048
230	4	Jazwa et al., 2020	4_6	0	72.6	-0.126706	-0.176776	3	Modern	Santa Rosa Island	Island	34.0078	-120.048
230	4	Jazwa et al., 2020	4_6	1	72.6	-0.397017	-0.255894	3	Modern	Santa Rosa Island	Island	34.0078	-120.048
230	4	Jazwa et al., 2020	4_6	2	72.6	-0.346063	-0.270656	3	Modern	Santa Rosa Island	Island	34.0078	-120.048
230	4	Jazwa et al., 2020	4_6	3	72.6	-1.02103	-0.186304	3	Modern	Santa Rosa Island	Island	34.0078	-120.048
231	4	Jazwa et al., 2020	4_7	0	77.8	0.34166	-0.00157436	3	Modern	Santa Rosa Island	Island	34.0078	-120.048
231	4	Jazwa et al., 2020	4_7	1	77.8	0.226429	0.0436768	3	Modern	Santa Rosa Island	Island	34.0078	-120.048
231	4	Jazwa et al., 2020	4_7	2	77.8	-0.0574386	-0.200663	3	Modern	Santa Rosa Island	Island	34.0078	-120.048
231	4	Jazwa et al., 2020	4_7	3	77.8	-0.357195	-0.0464315	3	Modern	Santa Rosa Island	Island	34.0078	-120.048
232	4	Jazwa et al., 2020	5_1	0	78.7	-0.133029	-0.170835	3	Modern	Santa Rosa Island	Island	34.0078	-120.048
232	4	Jazwa et al., 2020	5_1	1	78.7	-0.196201	-0.259489	3	Modern	Santa Rosa Island	Island	34.0078	-120.048
232	4	Jazwa et al., 2020	5_1	2	78.7	-0.437469	-0.156701	3	Modern	Santa Rosa Island	Island	34.0078	-120.048
232	4	Jazwa et al., 2020	5_1	3	78.7	-0.498173	-0.578311	3	Modern	Santa Rosa Island	Island	34.0078	-120.048
233	4	Jazwa et al., 2020	5_2	0	64.1	-0.337351	-0.334084	3	Modern	Santa Rosa Island	Island	34.0078	-120.048
233	4	Jazwa et al., 2020	5_2	1	64.1	-0.490832	-0.184017	3	Modern	Santa Rosa Island	Island	34.0078	-120.048
233	4	Jazwa et al., 2020	5_2	2	64.1	-0.540342	-0.398982	3	Modern	Santa Rosa Island	Island	34.0078	-120.048
233	4	Jazwa et al., 2020	5_2	3	64.1	-0.478857	-0.516126	3	Modern	Santa Rosa Island	Island	34.0078	-120.048
234	4	Jazwa et al., 2020	5_3	0	92.2	0.0808703	-0.689423	3	Modern	Santa Rosa Island	Island	34.0078	-120.048
234	4	Jazwa et al., 2020	5_3	1	92.2	0.121891	-0.436161	3	Modern	Santa Rosa Island	Island	34.0078	-120.048
234	4	Jazwa et al., 2020	5_3	2	92.2	-0.0920876	-0.173382	3	Modern	Santa Rosa Island	Island	34.0078	-120.048
234	4	Jazwa et al., 2020	5_3	3	92.2	-0.0367642	-0.548578	3	Modern	Santa Rosa Island	Island	34.0078	-120.048
235	4	Jazwa et al., 2020	5_4	0	54.7	-0.171353	-0.374899	3	Modern	Santa Rosa Island	Island	34.0078	-120.048
235	4	Jazwa et al., 2020	5_4	1	54.7	-0.207869	-0.00354573	3	Modern	Santa Rosa Island	Island	34.0078	-120.048
235	4	Jazwa et al., 2020	5_4	2	54.7	-0.112969	-0.0889254	3	Modern	Santa Rosa Island	Island	34.0078	-120.048
235	4	Jazwa et al., 2020	5_4	3	54.7	-0.213878	-0.0294589	3	Modern	Santa Rosa Island	Island	34.0078	-120.048
236	4	Jazwa et al., 2020	5_5	0	73.1	-0.0991869	-0.114841	3	Modern	Santa Rosa Island	Island	34.0078	-120.048
236	4	Jazwa et al., 2020	5_5	1	73.1	-0.230986	-0.234899	3	Modern	Santa Rosa Island	Island	34.0078	-120.048
236	4	Jazwa et al., 2020	5_5	2	73.1	-0.339998	-0.277763	3	Modern	Santa Rosa Island	Island	34.0078	-120.048
236	4	Jazwa et al., 2020	5_5	3	73.1	-0.432896	-0.245149	3	Modern	Santa Rosa Island	Island	34.0078	-120.048
237	4	Jazwa et al., 2020	5_6	0	85.6	-0.103341	-0.499684	3	Modern	Santa Rosa Island	Island	34.0078	-120.048
237	4	Jazwa et al., 2020	5_6	1	85.6	-0.185505	-0.390389	3	Modern	Santa Rosa Island	Island	34.0078	-120.048
237	4	Jazwa et al., 2020	5_6	2	85.6	-0.447561	-0.797803	3	Modern	Santa Rosa Island	Island	34.0078	-120.048
237	4	Jazwa et al., 2020	5_6	3	85.6	-0.794477	-0.611619	3	Modern	Santa Rosa Island	Island	34.0078	-120.048
238	4	Jazwa et al., 2020	5_7	0	53.2	-0.662485	-0.447522	3	Modern	Santa Rosa Island	Island	34.0078	-120.048
238	4	Jazwa et al., 2020	5_7	1	53.2	-0.756857	-0.126532	3	Modern	Santa Rosa Island	Island	34.0078	-120.048
238	4	Jazwa et al., 2020	5_7	2	53.2	-0.835247	-0.259421	3	Modern	Santa Rosa Island	Island	34.0078	-120.048
238	4	Jazwa et al., 2020	5_7	3	53.2	-0.932733	-0.562649	3	Modern	Santa Rosa Island	Island	34.0078	-120.048
239	4	Jazwa et al., 2020	6_1	0	69	-0.226106	0.1253	3	Modern	Santa Rosa Island	Island	34.0078	-120.048
239	4	Jazwa et al., 2020	6_1	1	69	-0.392748	-0.0261138	3	Modern	Santa Rosa Island	Island	34.0078	-120.048
239	4	Jazwa et al., 2020	6_1	2	69	-0.492168	-0.229383	3	Modern	Santa Rosa Island	Island	34.0078	-120.048
239	4	Jazwa et al., 2020	6_1	3	69	-0.363372	-0.105904	3	Modern	Santa Rosa Island	Island	34.0078	-120.048
240	4	Jazwa et al., 2020	6_2	0	118.5	-0.145648	-0.254235	3	Modern	Santa Rosa Island	Island	34.0078	-120.048
240	4	Jazwa et al., 2020	6_2	1	118.5	-0.10855	-0.1899	3	Modern	Santa Rosa Island	Island	34.0078	-120.048
240	4	Jazwa et al., 2020	6_2	2	118.5	-0.624859	-0.378345	3	Modern	Santa Rosa Island	Island	34.0078	-120.048
240	4	Jazwa et al., 2020	6_2	3	118.5	-0.362177	0.433308	3	Modern	Santa Rosa Island	Island	34.0078	-120.048
241	4	Jazwa et al., 2020	6_3	0	90.8	-0.0506753	-0.240271	3	Modern	Santa Rosa Island	Island	34.0078	-120.048
241	4	Jazwa et al., 2020	6_3	1	90.8	-0.40766	-0.487053	3	Modern	Santa Rosa Island	Island	34.0078	-120.048
241	4	Jazwa et al., 2020	6_3	2	90.8	-0.489826	-0.464501	3	Modern	Santa Rosa Island	Island	34.0078	-120.048
241	4	Jazwa et al., 2020	6_3	3	90.8	-0.562094	-0.6668	3	Modern	Santa Rosa Island	Island	34.0078	-120.048
242	4	Jazwa et al., 2020	6_4	0	103.1	-0.389635	-0.413792	3	Modern	Santa Rosa Island	Island	34.0078	-120.048
242	4	Jazwa et al., 2020	6_4	1	103.1	-0.175136	-0.150635	3	Modern	Santa Rosa Island	Island	34.0078	-120.048
242	4	Jazwa et al., 2020	6_4	2	103.1	-0.777319	-0.420192	3	Modern	Santa Rosa Island	Island	34.0078	-120.048
242	4	Jazwa et al., 2020	6_4	3	103.1	-0.328627	0.300139	3	Modern	Santa Rosa Island	Island	34.0078	-120.048
243	4	Jazwa et al., 2020	6_5	0	66.9	0.040125	-0.605077	3	Modern	Santa Rosa Island	Island	34.0078	-120.048
243	4	Jazwa et al., 2020	6_5	1	66.9	0.0232582	-0.756455	3	Modern	Santa Rosa Island	Island	34.0078	-120.048
243	4	Jazwa et al., 2020	6_5	2	66.9	-0.0703739	-0.302139	3	Modern	Santa Rosa Island	Island	34.0078	-120.048
243	4	Jazwa et al., 2020	6_5	3	66.9	-0.25351	-0.520924	3	Modern	Santa Rosa Island	Island	34.0078	-120.048
244	4	Jazwa et al., 2020	6_6	0	78.6	0.136787	0.136787	3	Modern	Santa Rosa Island	Island	34.0078	-120.048
244	4	Jazwa et al., 2020	6_6	1	78.6	0.191089	0.191089	3	Modern	Santa Rosa Island	Island	34.0078	-120.048
244	4	Jazwa et al., 2020	6_6	2	78.6	0.122564	0.122564	3	Modern	Santa Rosa Island	Island	34.0078	-120.048
244	4	Jazwa et al., 2020	6_6	3	78.6	-0.374696	-0.374696	3	Modern	Santa Rosa Island	Island	34.0078	-120.048
245	4	Jazwa et al., 2020	6_7	0	85.1	0.184735	-0.263546	3	Modern	Santa Rosa Island	Island	34.0078	-120.048
245	4	Jazwa et al., 2020	6_7	1	85.1	-0.152241	-0.640946	3	Modern	Santa Rosa Island	Island	34.0078	-120.048
245	4	Jazwa et al., 2020	6_7	2	85.1	-0.242564	-0.549543	3	Modern	Santa Rosa Island	Island	34.0078	-120.048
245	4	Jazwa et al., 2020	6_7	3	85.1	-0.583793	-0.638435	3	Modern	Santa Rosa Island	Island	34.0078	-120.048
246	4	Jazwa et al., 2020	7_1	0	82.4	-0.773939	-0.609782	3	Modern	Santa Rosa Island	Island	34.0078	-120.048
246	4	Jazwa et al., 2020	7_1	1	82.4	-0.436666	-0.259511	3	Modern	Santa Rosa Island	Island	34.0078	-120.048
246	4	Jazwa et al., 2020	7_1	2	82.4	-0.758864	-0.421883	3	Modern	Santa Rosa Island	Island	34.0078	-120.048
246	4	Jazwa et al., 2020	7_1	3	82.4	-0.831566	-0.291735	3	Modern	Santa Rosa Island	Island	34.0078	-120.048
247	4	Jazwa et al., 2020	7_2	0	69.3	-0.688154	-0.519197	3	Modern	Santa Rosa Island	Island	34.0078	-120.048
247	4	Jazwa et al., 2020	7_2	1	69.3	-0.552954	-0.0391482	3	Modern	Santa Rosa Island	Island	34.0078	-120.048
247	4	Jazwa et al., 2020	7_2	2	69.3	-0.695904	-0.439858	3	Modern	Santa Rosa Island	Island	34.0078	-120.048
247	4	Jazwa et al., 2020	7_2	3	69.3	-0.827598	-0.268201	3	Modern	Santa Rosa Island	Island	34.0078	-120.048
248	4	Jazwa et al., 2020	7_3	0	81.4	-0.496511	-0.592938	3	Modern	Santa Rosa Island	Island	34.0078	-120.048
248	4	Jazwa et al., 2020	7_3	1	81.4	-0.527314	-0.372787	3	Modern	Santa Rosa Island	Island	34.0078	-120.048
248	4	Jazwa et al., 2020	7_3	2	81.4	-0.747169	-0.277581	3	Modern	Santa Rosa Island	Island	34.0078	-120.048
248	4	Jazwa et al., 2020	7_3	3	81.4	-0.710552	-0.215591	3	Modern	Santa Rosa Island	Island	34.0078	-120.048
249	4	Jazwa et al., 2020	7_4	0	66.5	-0.555763	-0.526276	3	Modern	Santa Rosa Island	Island	34.0078	-120.048
249	4	Jazwa et al., 2020	7_4	1	66.5	-0.448032	-0.347569	3	Modern	Santa Rosa Island	Island	34.0078	-120.048
249	4	Jazwa et al., 2020	7_4	2	66.5	-0.738686	-0.72187	3	Modern	Santa Rosa Island	Island	34.0078	-120.048
249	4	Jazwa et al., 2020	7_4	3	66.5	-0.678807	-0.481232	3	Modern	Santa Rosa Island	Island	34.0078	-120.048
250	4	Jazwa et al., 2020	7_5	0	113.7	-0.0322427	-0.309154	3	Modern	Santa Rosa Island	Island	34.0078	-120.048
250	4	Jazwa et al., 2020	7_5	1	113.7	-0.106776	-0.46432	3	Modern	Santa Rosa Island	Island	34.0078	-120.048
250	4	Jazwa et al., 2020	7_5	2	113.7	-0.227546	-0.371037	3	Modern	Santa Rosa Island	Island	34.0078	-120.048
250	4	Jazwa et al., 2020	7_5	3	113.7	0.173788	-0.00870556	3	Modern	Santa Rosa Island	Island	34.0078	-120.048
251	4	Jazwa et al., 2020	7_6	0	103.6	-0.0518696	-0.687729	3	Modern	Santa Rosa Island	Island	34.0078	-120.048
251	4	Jazwa et al., 2020	7_6	1	103.6	-0.143471	-0.60761	3	Modern	Santa Rosa Island	Island	34.0078	-120.048
251	4	Jazwa et al., 2020	7_6	2	103.6	-0.29198	-0.552955	3	Modern	Santa Rosa Island	Island	34.0078	-120.048
251	4	Jazwa et al., 2020	7_6	3	103.6	-0.233312	-0.318113	3	Modern	Santa Rosa Island	Island	34.0078	-120.048
252	4	Jazwa et al., 2020	7_7	0	75.5	0.146351	-0.485201	3	Modern	Santa Rosa Island	Island	34.0078	-120.048
252	4	Jazwa et al., 2020	7_7	1	75.5	-0.110093	-0.274765	3	Modern	Santa Rosa Island	Island	34.0078	-120.048
252	4	Jazwa et al., 2020	7_7	2	75.5	0.0037402	-0.536238	3	Modern	Santa Rosa Island	Island	34.0078	-120.048
252	4	Jazwa et al., 2020	7_7	3	75.5	-0.261509	-0.648598	3	Modern	Santa Rosa Island	Island	34.0078	-120.048
253	4	Jazwa et al., 2020	7_8	0	103.5	-0.30125	-0.560451	3	Modern	Santa Rosa Island	Island	34.0078	-120.048
253	4	Jazwa et al., 2020	7_8	1	103.5	-0.223016	-0.522138	3	Modern	Santa Rosa Island	Island	34.0078	-120.048
253	4	Jazwa et al., 2020	7_8	2	103.5	-0.418063	-0.528379	3	Modern	Santa Rosa Island	Island	34.0078	-120.048
253	4	Jazwa et al., 2020	7_8	3	103.5	-0.698429	-0.526462	3	Modern	Santa Rosa Island	Island	34.0078	-120.048
254	4	Jazwa et al., 2020	8_1	0	102.5	-0.54566	-0.724756	3	Modern	Santa Rosa Island	Island	34.0078	-120.048
254	4	Jazwa et al., 2020	8_1	1	102.5	-0.141253	-0.0400095	3	Modern	Santa Rosa Island	Island	34.0078	-120.048
254	4	Jazwa et al., 2020	8_1	2	102.5	-0.407674	-0.349323	3	Modern	Santa Rosa Island	Island	34.0078	-120.048
254	4	Jazwa et al., 2020	8_1	3	102.5	-0.38473	-0.326328	3	Modern	Santa Rosa Island	Island	34.0078	-120.048
255	4	Jazwa et al., 2020	8_2	0	52.9	-0.617493	-0.903981	3	Modern	Santa Rosa Island	Island	34.0078	-120.048
255	4	Jazwa et al., 2020	8_2	1	52.9	-0.555889	-0.597936	3	Modern	Santa Rosa Island	Island	34.0078	-120.048
255	4	Jazwa et al., 2020	8_2	2	52.9	-1.04655	-0.744931	3	Modern	Santa Rosa Island	Island	34.0078	-120.048
255	4	Jazwa et al., 2020	8_2	3	52.9	-0.996417	-0.485401	3	Modern	Santa Rosa Island	Island	34.0078	-120.048
256	4	Jazwa et al., 2020	8_3	0	100.5	-0.221249	-0.637872	3	Modern	Santa Rosa Island	Island	34.0078	-120.048
256	4	Jazwa et al., 2020	8_3	1	100.5	-0.291524	-0.602923	3	Modern	Santa Rosa Island	Island	34.0078	-120.048
256	4	Jazwa et al., 2020	8_3	2	100.5	-0.305528	-0.364464	3	Modern	Santa Rosa Island	Island	34.0078	-120.048
256	4	Jazwa et al., 2020	8_3	3	100.5	-1.04111	-0.515724	3	Modern	Santa Rosa Island	Island	34.0078	-120.048
257	4	Jazwa et al., 2020	8_4	0	115.4	-0.455197	-0.667922	3	Modern	Santa Rosa Island	Island	34.0078	-120.048
257	4	Jazwa et al., 2020	8_4	1	115.4	-0.214732	-0.261347	3	Modern	Santa Rosa Island	Island	34.0078	-120.048
257	4	Jazwa et al., 2020	8_4	2	115.4	-0.477551	-0.331275	3	Modern	Santa Rosa Island	Island	34.0078	-120.048
257	4	Jazwa et al., 2020	8_4	3	115.4	-0.909432	-0.431185	3	Modern	Santa Rosa Island	Island	34.0078	-120.048
258	4	Jazwa et al., 2020	8_5	0	105.3	-0.339224	-0.233312	3	Modern	Santa Rosa Island	Island	34.0078	-120.048
258	4	Jazwa et al., 2020	8_5	1	105.3	-0.419661	-0.240594	3	Modern	Santa Rosa Island	Island	34.0078	-120.048
258	4	Jazwa et al., 2020	8_5	2	105.3	-0.433617	-0.067131	3	Modern	Santa Rosa Island	Island	34.0078	-120.048
258	4	Jazwa et al., 2020	8_5	3	105.3	-0.397792	0.0113845	3	Modern	Santa Rosa Island	Island	34.0078	-120.048
259	4	Jazwa et al., 2020	8_6	0	51.3	-0.409492	-0.72297	3	Modern	Santa Rosa Island	Island	34.0078	-120.048
259	4	Jazwa et al., 2020	8_6	1	51.3	-0.340279	-0.579426	3	Modern	Santa Rosa Island	Island	34.0078	-120.048
259	4	Jazwa et al., 2020	8_6	2	51.3	-0.636623	-0.74792	3	Modern	Santa Rosa Island	Island	34.0078	-120.048
259	4	Jazwa et al., 2020	8_6	3	51.3	-0.360422	-0.473184	3	Modern	Santa Rosa Island	Island	34.0078	-120.048
260	4	Jazwa et al., 2020	8_7	0	55.5	-0.634812	-0.463853	3	Modern	Santa Rosa Island	Island	34.0078	-120.048
260	4	Jazwa et al., 2020	8_7	1	55.5	-0.591119	-0.493685	3	Modern	Santa Rosa Island	Island	34.0078	-120.048
260	4	Jazwa et al., 2020	8_7	2	55.5	-0.604976	-0.538806	3	Modern	Santa Rosa Island	Island	34.0078	-120.048
260	4	Jazwa et al., 2020	8_7	3	55.5	-1.26299	-0.755265	3	Modern	Santa Rosa Island	Island	34.0078	-120.048
261	4	Jazwa et al., 2020	9_1	0	59.3	-0.223543	-0.367762	3	Modern	Santa Rosa Island	Island	34.0078	-120.048
261	4	Jazwa et al., 2020	9_1	1	59.3	-0.319137	-0.310004	3	Modern	Santa Rosa Island	Island	34.0078	-120.048
261	4	Jazwa et al., 2020	9_1	2	59.3	-0.628074	-0.738689	3	Modern	Santa Rosa Island	Island	34.0078	-120.048
261	4	Jazwa et al., 2020	9_1	3	59.3	-0.515937	-0.421967	3	Modern	Santa Rosa Island	Island	34.0078	-120.048
262	4	Jazwa et al., 2020	9_2	0	75.3	-0.248531	-0.190035	3	Modern	Santa Rosa Island	Island	34.0078	-120.048
262	4	Jazwa et al., 2020	9_2	1	75.3	-0.253428	-0.682635	3	Modern	Santa Rosa Island	Island	34.0078	-120.048
262	4	Jazwa et al., 2020	9_2	2	75.3	-0.519787	-0.596409	3	Modern	Santa Rosa Island	Island	34.0078	-120.048
262	4	Jazwa et al., 2020	9_2	3	75.3	-0.631943	-0.851433	3	Modern	Santa Rosa Island	Island	34.0078	-120.048
263	4	Jazwa et al., 2020	9_3	0	69.2	-0.644416	-0.720952	3	Modern	Santa Rosa Island	Island	34.0078	-120.048
263	4	Jazwa et al., 2020	9_3	1	69.2	-0.758274	-0.714738	3	Modern	Santa Rosa Island	Island	34.0078	-120.048
263	4	Jazwa et al., 2020	9_3	2	69.2	-0.7205	-0.475446	3	Modern	Santa Rosa Island	Island	34.0078	-120.048
263	4	Jazwa et al., 2020	9_3	3	69.2	-1.56474	-0.483479	3	Modern	Santa Rosa Island	Island	34.0078	-120.048
264	4	Jazwa et al., 2020	9_4	0	75.5	-0.317675	-0.591658	3	Modern	Santa Rosa Island	Island	34.0078	-120.048
264	4	Jazwa et al., 2020	9_4	1	75.5	-0.66247	-0.973392	3	Modern	Santa Rosa Island	Island	34.0078	-120.048
264	4	Jazwa et al., 2020	9_4	2	75.5	-0.482111	-1.0195	3	Modern	Santa Rosa Island	Island	34.0078	-120.048
264	4	Jazwa et al., 2020	9_4	3	75.5	-0.686646	-0.725836	3	Modern	Santa Rosa Island	Island	34.0078	-120.048
265	4	Jazwa et al., 2020	9_5	0	68.5	-0.0799405	-0.739259	3	Modern	Santa Rosa Island	Island	34.0078	-120.048
265	4	Jazwa et al., 2020	9_5	1	68.5	-0.154046	-0.59506	3	Modern	Santa Rosa Island	Island	34.0078	-120.048
265	4	Jazwa et al., 2020	9_5	2	68.5	-0.101763	-0.876488	3	Modern	Santa Rosa Island	Island	34.0078	-120.048
265	4	Jazwa et al., 2020	9_5	3	68.5	-0.522753	-0.18751	3	Modern	Santa Rosa Island	Island	34.0078	-120.048
266	4	Jazwa et al., 2020	9_6	0	80.2	-0.448076	-0.960345	3	Modern	Santa Rosa Island	Island	34.0078	-120.048
266	4	Jazwa et al., 2020	9_6	1	80.2	-0.457359	-0.785382	3	Modern	Santa Rosa Island	Island	34.0078	-120.048
266	4	Jazwa et al., 2020	9_6	2	80.2	-0.634408	-0.883469	3	Modern	Santa Rosa Island	Island	34.0078	-120.048
266	4	Jazwa et al., 2020	9_6	3	80.2	-0.808765	-0.807439	3	Modern	Santa Rosa Island	Island	34.0078	-120.048
267	4	Jazwa et al., 2020	9_7	0	67.7	-0.569125	-0.751453	3	Modern	Santa Rosa Island	Island	34.0078	-120.048
267	4	Jazwa et al., 2020	9_7	1	67.7	-0.568502	-0.569495	3	Modern	Santa Rosa Island	Island	34.0078	-120.048
267	4	Jazwa et al., 2020	9_7	2	67.7	-0.74401	-0.574542	3	Modern	Santa Rosa Island	Island	34.0078	-120.048
267	4	Jazwa et al., 2020	9_7	3	67.7	-0.754097	-0.812798	3	Modern	Santa Rosa Island	Island	34.0078	-120.048
268	4	Jazwa et al., 2020	9_8	0	83.7	-0.0943292	-0.575219	3	Modern	Santa Rosa Island	Island	34.0078	-120.048
[truncated: 1,105 more rows]
